# Supplementary material for: Genetic mechanisms of primary biliary cholangitis and its association with immune cells using mendelian randomization and biological annotation
Source: Medicine (Baltimore). 2026 May 29;105(22):e49146. doi: 10.1097/MD.0000000000049146 (PMC13225533; doi:10.1097/MD.0000000000049146)
Supplement: Supplementary file 2 [file medi-105-e49146-s002.xlsx]

## Sheet: Sheet1
TableS2.The complete results of MR analyses for 731 immune cell traits on PBC
id.exposure	id.outcome	outcome	exposure	method	nsnp	b	se	pval	lo_ci	up_ci	or	or_lci95	or_uci95
ebi-a-GCST90001392	finngen_R9_CHIRBIL_PRIM	outcome	|| id:ebi-a-GCST90001392	Inverse variance weighted	30	-0.0232273	0.0333998	0.486784	-0.0886909	0.0422363	0.97704	0.915128	1.04314
ebi-a-GCST90001392	finngen_R9_CHIRBIL_PRIM	outcome	|| id:ebi-a-GCST90001392	MR Egger	30	-0.0260192	0.0369815	0.487509	-0.0985028	0.0464645	0.974316	0.906193	1.04756
ebi-a-GCST90001392	finngen_R9_CHIRBIL_PRIM	outcome	|| id:ebi-a-GCST90001392	Weighted median	30	-0.013355	0.0422122	0.751715	-0.0960908	0.0693808	0.986734	0.908382	1.07184
ebi-a-GCST90001392	finngen_R9_CHIRBIL_PRIM	outcome	|| id:ebi-a-GCST90001392	Weighted mode	30	-0.0181819	0.037168	0.628393	-0.0910312	0.0546674	0.981982	0.912989	1.05619
ebi-a-GCST90001404	finngen_R9_CHIRBIL_PRIM	outcome	|| id:ebi-a-GCST90001404	Inverse variance weighted	27	0.0398884	0.061796	0.518613	-0.0812317	0.161008	1.04069	0.92198	1.17469
ebi-a-GCST90001404	finngen_R9_CHIRBIL_PRIM	outcome	|| id:ebi-a-GCST90001404	MR Egger	27	0.0787558	0.0812906	0.341916	-0.0805737	0.238085	1.08194	0.922587	1.26882
ebi-a-GCST90001404	finngen_R9_CHIRBIL_PRIM	outcome	|| id:ebi-a-GCST90001404	Weighted median	27	0.0494841	0.0788777	0.530428	-0.105116	0.204084	1.05073	0.90022	1.2264
ebi-a-GCST90001404	finngen_R9_CHIRBIL_PRIM	outcome	|| id:ebi-a-GCST90001404	Weighted mode	27	0.0591653	0.0766396	0.447079	-0.0910483	0.209379	1.06095	0.912974	1.23291
ebi-a-GCST90001422	finngen_R9_CHIRBIL_PRIM	outcome	|| id:ebi-a-GCST90001422	Inverse variance weighted	24	-0.0654632	0.0706861	0.354388	-0.204008	0.0730815	0.936633	0.815456	1.07582
ebi-a-GCST90001422	finngen_R9_CHIRBIL_PRIM	outcome	|| id:ebi-a-GCST90001422	MR Egger	24	-0.0750171	0.0964874	0.445156	-0.264133	0.114098	0.927728	0.767872	1.12086
ebi-a-GCST90001422	finngen_R9_CHIRBIL_PRIM	outcome	|| id:ebi-a-GCST90001422	Weighted median	24	-0.0866963	0.0955054	0.364003	-0.273887	0.100494	0.916956	0.760418	1.10572
ebi-a-GCST90001422	finngen_R9_CHIRBIL_PRIM	outcome	|| id:ebi-a-GCST90001422	Weighted mode	24	-0.154337	0.0902984	0.100877	-0.331322	0.0226478	0.856983	0.717974	1.02291
ebi-a-GCST90001437	finngen_R9_CHIRBIL_PRIM	outcome	|| id:ebi-a-GCST90001437	Inverse variance weighted	23	-0.240771	0.107578	0.0252143	-0.451624	-0.0299179	0.786021	0.636593	0.970525
ebi-a-GCST90001437	finngen_R9_CHIRBIL_PRIM	outcome	|| id:ebi-a-GCST90001437	MR Egger	23	-0.466905	0.260001	0.0869332	-0.976506	0.0426966	0.62694	0.376625	1.04362
ebi-a-GCST90001437	finngen_R9_CHIRBIL_PRIM	outcome	|| id:ebi-a-GCST90001437	Weighted median	23	-0.355426	0.16104	0.0273093	-0.671063	-0.0397879	0.700875	0.511165	0.960993
ebi-a-GCST90001437	finngen_R9_CHIRBIL_PRIM	outcome	|| id:ebi-a-GCST90001437	Weighted mode	23	-0.363199	0.233597	0.134261	-0.821049	0.0946514	0.695448	0.43997	1.09928
ebi-a-GCST90001445	finngen_R9_CHIRBIL_PRIM	outcome	|| id:ebi-a-GCST90001445	Inverse variance weighted	13	-0.175697	0.131773	0.182425	-0.433973	0.0825791	0.838872	0.64793	1.08608
ebi-a-GCST90001445	finngen_R9_CHIRBIL_PRIM	outcome	|| id:ebi-a-GCST90001445	MR Egger	13	0.140645	0.237486	0.565674	-0.324827	0.606117	1.15102	0.722652	1.8333
ebi-a-GCST90001445	finngen_R9_CHIRBIL_PRIM	outcome	|| id:ebi-a-GCST90001445	Weighted median	13	-0.105356	0.192528	0.584225	-0.482711	0.271999	0.900004	0.617108	1.31259
ebi-a-GCST90001445	finngen_R9_CHIRBIL_PRIM	outcome	|| id:ebi-a-GCST90001445	Weighted mode	13	-0.0426615	0.226428	0.853703	-0.48646	0.401137	0.958236	0.614799	1.49352
ebi-a-GCST90001498	finngen_R9_CHIRBIL_PRIM	outcome	|| id:ebi-a-GCST90001498	Inverse variance weighted	24	0.0315728	0.122289	0.796266	-0.208113	0.271259	1.03208	0.812115	1.31161
ebi-a-GCST90001498	finngen_R9_CHIRBIL_PRIM	outcome	|| id:ebi-a-GCST90001498	MR Egger	24	-0.148709	0.25779	0.56989	-0.653976	0.356559	0.86182	0.519974	1.42841
ebi-a-GCST90001498	finngen_R9_CHIRBIL_PRIM	outcome	|| id:ebi-a-GCST90001498	Weighted median	24	-0.0306669	0.147332	0.835113	-0.319437	0.258104	0.969799	0.726558	1.29447
ebi-a-GCST90001498	finngen_R9_CHIRBIL_PRIM	outcome	|| id:ebi-a-GCST90001498	Weighted mode	24	-0.113577	0.198043	0.571874	-0.501742	0.274587	0.892635	0.605475	1.31599
ebi-a-GCST90001534	finngen_R9_CHIRBIL_PRIM	outcome	|| id:ebi-a-GCST90001534	Inverse variance weighted	14	-0.0484652	0.0440841	0.271602	-0.13487	0.0379397	0.952691	0.87383	1.03867
ebi-a-GCST90001534	finngen_R9_CHIRBIL_PRIM	outcome	|| id:ebi-a-GCST90001534	MR Egger	14	-0.0524043	0.0534743	0.346436	-0.157214	0.0524054	0.948945	0.854521	1.0538
ebi-a-GCST90001534	finngen_R9_CHIRBIL_PRIM	outcome	|| id:ebi-a-GCST90001534	Weighted median	14	-0.021405	0.0558406	0.701479	-0.130853	0.0880424	0.978822	0.877347	1.09203
ebi-a-GCST90001534	finngen_R9_CHIRBIL_PRIM	outcome	|| id:ebi-a-GCST90001534	Weighted mode	14	-0.0285028	0.0475575	0.559252	-0.121715	0.0647099	0.9719	0.8854	1.06685
ebi-a-GCST90001538	finngen_R9_CHIRBIL_PRIM	outcome	|| id:ebi-a-GCST90001538	Inverse variance weighted	38	-0.00292144	0.0239187	0.902788	-0.0498021	0.0439593	0.997083	0.951418	1.04494
ebi-a-GCST90001538	finngen_R9_CHIRBIL_PRIM	outcome	|| id:ebi-a-GCST90001538	MR Egger	38	0.0142122	0.0264108	0.593806	-0.0375529	0.0659772	1.01431	0.963143	1.0682
ebi-a-GCST90001538	finngen_R9_CHIRBIL_PRIM	outcome	|| id:ebi-a-GCST90001538	Weighted median	38	0.015791	0.0284854	0.579337	-0.0400405	0.0716224	1.01592	0.960751	1.07425
ebi-a-GCST90001538	finngen_R9_CHIRBIL_PRIM	outcome	|| id:ebi-a-GCST90001538	Weighted mode	38	0.0166009	0.0265035	0.534921	-0.035346	0.0685478	1.01674	0.965271	1.07095
ebi-a-GCST90001553	finngen_R9_CHIRBIL_PRIM	outcome	|| id:ebi-a-GCST90001553	Inverse variance weighted (multiplicative random effects)	35	0.011557	0.0221961	0.602591	-0.0319474	0.0550615	1.01162	0.968558	1.05661
ebi-a-GCST90001553	finngen_R9_CHIRBIL_PRIM	outcome	|| id:ebi-a-GCST90001553	MR Egger	35	0.0115288	0.0231457	0.621717	-0.0338367	0.0568943	1.0116	0.966729	1.05854
ebi-a-GCST90001553	finngen_R9_CHIRBIL_PRIM	outcome	|| id:ebi-a-GCST90001553	Weighted median	35	0.0131219	0.0166492	0.430615	-0.0195105	0.0457543	1.01321	0.980679	1.04682
ebi-a-GCST90001553	finngen_R9_CHIRBIL_PRIM	outcome	|| id:ebi-a-GCST90001553	Weighted mode	35	0.0112987	0.0155239	0.4717	-0.019128	0.0417255	1.01136	0.981054	1.04261
ebi-a-GCST90001573	finngen_R9_CHIRBIL_PRIM	outcome	|| id:ebi-a-GCST90001573	Inverse variance weighted (multiplicative random effects)	35	0.000993121	0.0323913	0.975541	-0.0624938	0.0644801	1.00099	0.939419	1.0666
ebi-a-GCST90001573	finngen_R9_CHIRBIL_PRIM	outcome	|| id:ebi-a-GCST90001573	MR Egger	35	-0.0138818	0.0347246	0.691903	-0.0819421	0.0541785	0.986214	0.921325	1.05567
ebi-a-GCST90001573	finngen_R9_CHIRBIL_PRIM	outcome	|| id:ebi-a-GCST90001573	Weighted median	35	-0.0039283	0.0252722	0.876475	-0.0534618	0.0456052	0.996079	0.947942	1.04666
ebi-a-GCST90001573	finngen_R9_CHIRBIL_PRIM	outcome	|| id:ebi-a-GCST90001573	Weighted mode	35	-0.00926457	0.0226803	0.685478	-0.0537179	0.0351888	0.990778	0.947699	1.03582
ebi-a-GCST90001592	finngen_R9_CHIRBIL_PRIM	outcome	|| id:ebi-a-GCST90001592	Inverse variance weighted (multiplicative random effects)	46	0.0463615	0.0606767	0.444823	-0.0725647	0.165288	1.04745	0.930006	1.17973
ebi-a-GCST90001592	finngen_R9_CHIRBIL_PRIM	outcome	|| id:ebi-a-GCST90001592	MR Egger	46	0.0424945	0.0768404	0.583047	-0.108113	0.193102	1.04341	0.897526	1.21301
ebi-a-GCST90001592	finngen_R9_CHIRBIL_PRIM	outcome	|| id:ebi-a-GCST90001592	Weighted median	46	0.00646236	0.0566207	0.909131	-0.104514	0.117439	1.00648	0.900762	1.12461
ebi-a-GCST90001592	finngen_R9_CHIRBIL_PRIM	outcome	|| id:ebi-a-GCST90001592	Weighted mode	46	0.0376002	0.0467228	0.425195	-0.0539765	0.129177	1.03832	0.947454	1.13789
ebi-a-GCST90001618	finngen_R9_CHIRBIL_PRIM	outcome	|| id:ebi-a-GCST90001618	Inverse variance weighted	51	0.0326172	0.0428618	0.446665	-0.0513919	0.116626	1.03316	0.949906	1.1237
ebi-a-GCST90001618	finngen_R9_CHIRBIL_PRIM	outcome	|| id:ebi-a-GCST90001618	MR Egger	51	0.0270945	0.0660841	0.683593	-0.10243	0.156619	1.02746	0.902641	1.16955
ebi-a-GCST90001618	finngen_R9_CHIRBIL_PRIM	outcome	|| id:ebi-a-GCST90001618	Weighted median	51	-0.0179271	0.0693328	0.79597	-0.153819	0.117965	0.982233	0.857427	1.1252
ebi-a-GCST90001618	finngen_R9_CHIRBIL_PRIM	outcome	|| id:ebi-a-GCST90001618	Weighted mode	51	-0.0006588	0.0642086	0.991854	-0.126508	0.12519	0.999341	0.881167	1.13336
ebi-a-GCST90001651	finngen_R9_CHIRBIL_PRIM	outcome	|| id:ebi-a-GCST90001651	Inverse variance weighted	27	-0.0192077	0.0875549	0.826355	-0.190815	0.1524	0.980976	0.826285	1.16463
ebi-a-GCST90001651	finngen_R9_CHIRBIL_PRIM	outcome	|| id:ebi-a-GCST90001651	MR Egger	27	-0.0768845	0.143694	0.597338	-0.358525	0.204756	0.925997	0.698706	1.22723
ebi-a-GCST90001651	finngen_R9_CHIRBIL_PRIM	outcome	|| id:ebi-a-GCST90001651	Weighted median	27	-0.180874	0.133631	0.175884	-0.44279	0.0810421	0.834541	0.642242	1.08442
ebi-a-GCST90001651	finngen_R9_CHIRBIL_PRIM	outcome	|| id:ebi-a-GCST90001651	Weighted mode	27	-0.200778	0.150138	0.192711	-0.495048	0.0934926	0.818094	0.609542	1.098
ebi-a-GCST90001663	finngen_R9_CHIRBIL_PRIM	outcome	|| id:ebi-a-GCST90001663	Inverse variance weighted	31	-0.028204	0.0569126	0.620201	-0.139753	0.0833448	0.97219	0.869573	1.08692
ebi-a-GCST90001663	finngen_R9_CHIRBIL_PRIM	outcome	|| id:ebi-a-GCST90001663	MR Egger	31	-0.0408451	0.0839062	0.630063	-0.205301	0.123611	0.959978	0.814402	1.13158
ebi-a-GCST90001663	finngen_R9_CHIRBIL_PRIM	outcome	|| id:ebi-a-GCST90001663	Weighted median	31	0.00111818	0.0910114	0.990197	-0.177264	0.1795	1.00112	0.837559	1.19662
ebi-a-GCST90001663	finngen_R9_CHIRBIL_PRIM	outcome	|| id:ebi-a-GCST90001663	Weighted mode	31	0.00326959	0.0762552	0.966084	-0.146191	0.15273	1.00327	0.863993	1.16501
ebi-a-GCST90001669	finngen_R9_CHIRBIL_PRIM	outcome	|| id:ebi-a-GCST90001669	Inverse variance weighted	44	-0.0019346	0.0131549	0.883082	-0.0277182	0.023849	0.998067	0.972662	1.02414
ebi-a-GCST90001669	finngen_R9_CHIRBIL_PRIM	outcome	|| id:ebi-a-GCST90001669	MR Egger	44	-0.00999259	0.015159	0.513376	-0.0397043	0.0197191	0.990057	0.961074	1.01991
ebi-a-GCST90001669	finngen_R9_CHIRBIL_PRIM	outcome	|| id:ebi-a-GCST90001669	Weighted median	44	-0.0151565	0.0167417	0.365299	-0.0479701	0.0176572	0.984958	0.953162	1.01781
ebi-a-GCST90001669	finngen_R9_CHIRBIL_PRIM	outcome	|| id:ebi-a-GCST90001669	Weighted mode	44	-0.00310692	0.0148077	0.834801	-0.0321301	0.0259162	0.996898	0.968381	1.02625
ebi-a-GCST90001682	finngen_R9_CHIRBIL_PRIM	outcome	|| id:ebi-a-GCST90001682	Inverse variance weighted (multiplicative random effects)	25	-0.215382	0.130382	0.0985493	-0.470931	0.0401672	0.806233	0.624421	1.04098
ebi-a-GCST90001682	finngen_R9_CHIRBIL_PRIM	outcome	|| id:ebi-a-GCST90001682	MR Egger	25	0.132326	0.352683	0.710951	-0.558932	0.823584	1.14148	0.571819	2.27865
ebi-a-GCST90001682	finngen_R9_CHIRBIL_PRIM	outcome	|| id:ebi-a-GCST90001682	Weighted median	25	-0.107195	0.148019	0.468944	-0.397313	0.182922	0.89835	0.672124	1.20072
ebi-a-GCST90001682	finngen_R9_CHIRBIL_PRIM	outcome	|| id:ebi-a-GCST90001682	Weighted mode	25	-0.0355797	0.168914	0.834949	-0.366652	0.295493	0.965046	0.693051	1.34379
ebi-a-GCST90001686	finngen_R9_CHIRBIL_PRIM	outcome	|| id:ebi-a-GCST90001686	Inverse variance weighted	32	0.0547872	0.0947376	0.563059	-0.130899	0.240473	1.05632	0.877307	1.27185
ebi-a-GCST90001686	finngen_R9_CHIRBIL_PRIM	outcome	|| id:ebi-a-GCST90001686	MR Egger	32	0.225751	0.201379	0.271171	-0.168952	0.620454	1.25326	0.844549	1.85977
ebi-a-GCST90001686	finngen_R9_CHIRBIL_PRIM	outcome	|| id:ebi-a-GCST90001686	Weighted median	32	0.139989	0.12624	0.267467	-0.107441	0.387419	1.15026	0.89813	1.47317
ebi-a-GCST90001686	finngen_R9_CHIRBIL_PRIM	outcome	|| id:ebi-a-GCST90001686	Weighted mode	32	0.189351	0.155841	0.23353	-0.116098	0.494801	1.20847	0.890388	1.64017
ebi-a-GCST90001693	finngen_R9_CHIRBIL_PRIM	outcome	|| id:ebi-a-GCST90001693	Inverse variance weighted (multiplicative random effects)	40	0.0121252	0.0332076	0.715013	-0.0529618	0.0772121	1.0122	0.948416	1.08027
ebi-a-GCST90001693	finngen_R9_CHIRBIL_PRIM	outcome	|| id:ebi-a-GCST90001693	MR Egger	40	0.00255079	0.0386872	0.947776	-0.0732761	0.0783777	1.00255	0.929344	1.08153
ebi-a-GCST90001693	finngen_R9_CHIRBIL_PRIM	outcome	|| id:ebi-a-GCST90001693	Weighted median	40	-0.00793985	0.0363054	0.826887	-0.0790984	0.0632187	0.992092	0.923949	1.06526
ebi-a-GCST90001693	finngen_R9_CHIRBIL_PRIM	outcome	|| id:ebi-a-GCST90001693	Weighted mode	40	-0.00393844	0.0322	0.90328	-0.0670505	0.0591736	0.996069	0.935148	1.06096
ebi-a-GCST90001721	finngen_R9_CHIRBIL_PRIM	outcome	|| id:ebi-a-GCST90001721	Inverse variance weighted	22	0.0277672	0.0844935	0.742435	-0.13784	0.193374	1.02816	0.871238	1.21334
ebi-a-GCST90001721	finngen_R9_CHIRBIL_PRIM	outcome	|| id:ebi-a-GCST90001721	MR Egger	22	-0.0390793	0.118484	0.744961	-0.271309	0.19315	0.961674	0.762381	1.21307
ebi-a-GCST90001721	finngen_R9_CHIRBIL_PRIM	outcome	|| id:ebi-a-GCST90001721	Weighted median	22	-0.166567	0.130602	0.202178	-0.422547	0.0894141	0.846566	0.655375	1.09353
ebi-a-GCST90001721	finngen_R9_CHIRBIL_PRIM	outcome	|| id:ebi-a-GCST90001721	Weighted mode	22	-0.133101	0.146094	0.372602	-0.419444	0.153243	0.875377	0.657412	1.16561
ebi-a-GCST90001728	finngen_R9_CHIRBIL_PRIM	outcome	|| id:ebi-a-GCST90001728	Inverse variance weighted	29	-0.09403	0.0382378	0.0139291	-0.168976	-0.019084	0.910255	0.844529	0.981097
ebi-a-GCST90001728	finngen_R9_CHIRBIL_PRIM	outcome	|| id:ebi-a-GCST90001728	MR Egger	29	-0.111998	0.0553477	0.0530193	-0.22048	-0.00351665	0.894046	0.802134	0.99649
ebi-a-GCST90001728	finngen_R9_CHIRBIL_PRIM	outcome	|| id:ebi-a-GCST90001728	Weighted median	29	-0.0949837	0.051447	0.0648569	-0.19582	0.00585245	0.909388	0.82216	1.00587
ebi-a-GCST90001728	finngen_R9_CHIRBIL_PRIM	outcome	|| id:ebi-a-GCST90001728	Weighted mode	29	-0.0893352	0.0492342	0.08033	-0.185834	0.00716373	0.914539	0.830411	1.00719
ebi-a-GCST90001729	finngen_R9_CHIRBIL_PRIM	outcome	|| id:ebi-a-GCST90001729	Inverse variance weighted	28	-0.184717	0.058166	0.00149483	-0.298723	-0.0707116	0.831339	0.741765	0.931731
ebi-a-GCST90001729	finngen_R9_CHIRBIL_PRIM	outcome	|| id:ebi-a-GCST90001729	MR Egger	28	-0.191134	0.0818305	0.0274906	-0.351522	-0.0307464	0.826022	0.703616	0.969721
ebi-a-GCST90001729	finngen_R9_CHIRBIL_PRIM	outcome	|| id:ebi-a-GCST90001729	Weighted median	28	-0.158091	0.0815351	0.0525097	-0.3179	0.00171784	0.853772	0.727676	1.00172
ebi-a-GCST90001729	finngen_R9_CHIRBIL_PRIM	outcome	|| id:ebi-a-GCST90001729	Weighted mode	28	-0.180376	0.0771362	0.0270209	-0.331563	-0.0291887	0.834956	0.717801	0.971233
ebi-a-GCST90001778	finngen_R9_CHIRBIL_PRIM	outcome	|| id:ebi-a-GCST90001778	Inverse variance weighted (multiplicative random effects)	43	0.037239	0.0414227	0.368652	-0.0439494	0.118427	1.03794	0.957002	1.12573
ebi-a-GCST90001778	finngen_R9_CHIRBIL_PRIM	outcome	|| id:ebi-a-GCST90001778	MR Egger	43	0.0203378	0.0538168	0.707448	-0.085143	0.125819	1.02055	0.918381	1.13408
ebi-a-GCST90001778	finngen_R9_CHIRBIL_PRIM	outcome	|| id:ebi-a-GCST90001778	Weighted median	43	-0.00612253	0.0538475	0.909475	-0.111664	0.0994185	0.993896	0.894345	1.10453
ebi-a-GCST90001778	finngen_R9_CHIRBIL_PRIM	outcome	|| id:ebi-a-GCST90001778	Weighted mode	43	0.00911509	0.0423718	0.830714	-0.0739336	0.0921638	1.00916	0.928733	1.09654
ebi-a-GCST90001847	finngen_R9_CHIRBIL_PRIM	outcome	|| id:ebi-a-GCST90001847	Inverse variance weighted	40	0.0362411	0.0522891	0.488253	-0.0662456	0.138728	1.03691	0.935901	1.14881
ebi-a-GCST90001847	finngen_R9_CHIRBIL_PRIM	outcome	|| id:ebi-a-GCST90001847	MR Egger	40	0.0842744	0.0793508	0.294917	-0.0712531	0.239802	1.08793	0.931226	1.271
ebi-a-GCST90001847	finngen_R9_CHIRBIL_PRIM	outcome	|| id:ebi-a-GCST90001847	Weighted median	40	0.0514318	0.0851927	0.546035	-0.115546	0.218409	1.05278	0.89088	1.2441
ebi-a-GCST90001847	finngen_R9_CHIRBIL_PRIM	outcome	|| id:ebi-a-GCST90001847	Weighted mode	40	0.0644443	0.0791734	0.420608	-0.0907356	0.219624	1.06657	0.913259	1.24561
ebi-a-GCST90001851	finngen_R9_CHIRBIL_PRIM	outcome	|| id:ebi-a-GCST90001851	Inverse variance weighted	56	0.0232579	0.0389932	0.550867	-0.0531688	0.0996847	1.02353	0.94822	1.10482
ebi-a-GCST90001851	finngen_R9_CHIRBIL_PRIM	outcome	|| id:ebi-a-GCST90001851	MR Egger	56	0.0794538	0.0588882	0.182893	-0.035967	0.194875	1.0827	0.964672	1.21516
ebi-a-GCST90001851	finngen_R9_CHIRBIL_PRIM	outcome	|| id:ebi-a-GCST90001851	Weighted median	56	0.0587269	0.0578637	0.310145	-0.054686	0.17214	1.06049	0.946782	1.18784
ebi-a-GCST90001851	finngen_R9_CHIRBIL_PRIM	outcome	|| id:ebi-a-GCST90001851	Weighted mode	56	0.0771993	0.0545179	0.162404	-0.0296558	0.184054	1.08026	0.97078	1.20208
ebi-a-GCST90001852	finngen_R9_CHIRBIL_PRIM	outcome	|| id:ebi-a-GCST90001852	Inverse variance weighted	29	-0.0263774	0.0620845	0.670937	-0.148063	0.0953083	0.973967	0.862377	1.1
ebi-a-GCST90001852	finngen_R9_CHIRBIL_PRIM	outcome	|| id:ebi-a-GCST90001852	MR Egger	29	-0.049463	0.0951786	0.607517	-0.236013	0.137087	0.95174	0.78977	1.14693
ebi-a-GCST90001852	finngen_R9_CHIRBIL_PRIM	outcome	|| id:ebi-a-GCST90001852	Weighted median	29	-0.0126217	0.0932774	0.892364	-0.195446	0.170202	0.987458	0.822468	1.18554
ebi-a-GCST90001852	finngen_R9_CHIRBIL_PRIM	outcome	|| id:ebi-a-GCST90001852	Weighted mode	29	-0.0111976	0.0838955	0.894775	-0.175633	0.153237	0.988865	0.838926	1.1656
ebi-a-GCST90001857	finngen_R9_CHIRBIL_PRIM	outcome	|| id:ebi-a-GCST90001857	Inverse variance weighted	77	0.0303389	0.0399524	0.447628	-0.0479678	0.108646	1.0308	0.953164	1.11477
ebi-a-GCST90001857	finngen_R9_CHIRBIL_PRIM	outcome	|| id:ebi-a-GCST90001857	MR Egger	77	0.153362	0.0750269	0.0444557	0.00630895	0.300414	1.16575	1.00633	1.35042
ebi-a-GCST90001857	finngen_R9_CHIRBIL_PRIM	outcome	|| id:ebi-a-GCST90001857	Weighted median	77	0.0816177	0.0643476	0.204659	-0.0445035	0.207739	1.08504	0.956472	1.23089
ebi-a-GCST90001857	finngen_R9_CHIRBIL_PRIM	outcome	|| id:ebi-a-GCST90001857	Weighted mode	77	0.0898723	0.0700473	0.203383	-0.0474205	0.227165	1.09403	0.953686	1.25504
ebi-a-GCST90001868	finngen_R9_CHIRBIL_PRIM	outcome	|| id:ebi-a-GCST90001868	Inverse variance weighted	67	0.0362466	0.0446448	0.416856	-0.0512573	0.12375	1.03691	0.950034	1.13173
ebi-a-GCST90001868	finngen_R9_CHIRBIL_PRIM	outcome	|| id:ebi-a-GCST90001868	MR Egger	67	0.160923	0.0930369	0.0884357	-0.0214292	0.343275	1.17459	0.978799	1.40956
ebi-a-GCST90001868	finngen_R9_CHIRBIL_PRIM	outcome	|| id:ebi-a-GCST90001868	Weighted median	67	0.104091	0.0719404	0.147922	-0.0369119	0.245094	1.1097	0.963761	1.27774
ebi-a-GCST90001868	finngen_R9_CHIRBIL_PRIM	outcome	|| id:ebi-a-GCST90001868	Weighted mode	67	0.104841	0.075097	0.167371	-0.0423493	0.252031	1.11053	0.958535	1.28664
ebi-a-GCST90001872	finngen_R9_CHIRBIL_PRIM	outcome	|| id:ebi-a-GCST90001872	Inverse variance weighted (multiplicative random effects)	32	0.0969461	0.0576582	0.092687	-0.0160641	0.209956	1.1018	0.984064	1.23362
ebi-a-GCST90001872	finngen_R9_CHIRBIL_PRIM	outcome	|| id:ebi-a-GCST90001872	MR Egger	32	-0.0333021	0.0901555	0.714435	-0.210007	0.143403	0.967246	0.810579	1.15419
ebi-a-GCST90001872	finngen_R9_CHIRBIL_PRIM	outcome	|| id:ebi-a-GCST90001872	Weighted median	32	0.0124095	0.0680084	0.855213	-0.120887	0.145706	1.01249	0.886134	1.15686
ebi-a-GCST90001872	finngen_R9_CHIRBIL_PRIM	outcome	|| id:ebi-a-GCST90001872	Weighted mode	32	0.0174924	0.0610763	0.776475	-0.102217	0.137202	1.01765	0.902834	1.14706
ebi-a-GCST90001888	finngen_R9_CHIRBIL_PRIM	outcome	|| id:ebi-a-GCST90001888	Inverse variance weighted	42	-0.063272	0.0554947	0.254226	-0.172042	0.0454976	0.938688	0.841944	1.04655
ebi-a-GCST90001888	finngen_R9_CHIRBIL_PRIM	outcome	|| id:ebi-a-GCST90001888	MR Egger	42	-0.115521	0.0880207	0.196857	-0.288041	0.0569998	0.890902	0.749731	1.05866
ebi-a-GCST90001888	finngen_R9_CHIRBIL_PRIM	outcome	|| id:ebi-a-GCST90001888	Weighted median	42	-0.114732	0.0846702	0.175405	-0.280685	0.051222	0.891605	0.755266	1.05256
ebi-a-GCST90001888	finngen_R9_CHIRBIL_PRIM	outcome	|| id:ebi-a-GCST90001888	Weighted mode	42	-0.104284	0.0769985	0.183036	-0.255202	0.0466326	0.900969	0.77476	1.04774
ebi-a-GCST90001897	finngen_R9_CHIRBIL_PRIM	outcome	|| id:ebi-a-GCST90001897	Inverse variance weighted	22	-0.0590792	0.0448702	0.18795	-0.147025	0.0288665	0.942632	0.863273	1.02929
ebi-a-GCST90001897	finngen_R9_CHIRBIL_PRIM	outcome	|| id:ebi-a-GCST90001897	MR Egger	22	-0.0568977	0.0537143	0.302105	-0.162178	0.0483824	0.944691	0.85029	1.04957
ebi-a-GCST90001897	finngen_R9_CHIRBIL_PRIM	outcome	|| id:ebi-a-GCST90001897	Weighted median	22	0.0101011	0.0658728	0.878128	-0.11901	0.139212	1.01015	0.887799	1.14937
ebi-a-GCST90001897	finngen_R9_CHIRBIL_PRIM	outcome	|| id:ebi-a-GCST90001897	Weighted mode	22	-0.0596037	0.054516	0.286634	-0.166455	0.0472476	0.942138	0.846661	1.04838
ebi-a-GCST90001900	finngen_R9_CHIRBIL_PRIM	outcome	|| id:ebi-a-GCST90001900	Inverse variance weighted	21	-0.00785349	0.0863077	0.927497	-0.177017	0.16131	0.992177	0.837766	1.17505
ebi-a-GCST90001900	finngen_R9_CHIRBIL_PRIM	outcome	|| id:ebi-a-GCST90001900	MR Egger	21	-0.0576452	0.1967	0.772652	-0.443177	0.327886	0.943985	0.641994	1.38803
ebi-a-GCST90001900	finngen_R9_CHIRBIL_PRIM	outcome	|| id:ebi-a-GCST90001900	Weighted median	21	0.115196	0.117304	0.326086	-0.11472	0.345112	1.12209	0.891616	1.41215
ebi-a-GCST90001900	finngen_R9_CHIRBIL_PRIM	outcome	|| id:ebi-a-GCST90001900	Weighted mode	21	0.118745	0.119402	0.33186	-0.115283	0.352774	1.12608	0.891114	1.42301
ebi-a-GCST90001908	finngen_R9_CHIRBIL_PRIM	outcome	|| id:ebi-a-GCST90001908	Inverse variance weighted	27	0.0688515	0.067934	0.310819	-0.0642991	0.202002	1.07128	0.937725	1.22385
ebi-a-GCST90001908	finngen_R9_CHIRBIL_PRIM	outcome	|| id:ebi-a-GCST90001908	MR Egger	27	0.0969662	0.114053	0.403291	-0.126578	0.32051	1.10182	0.881106	1.37783
ebi-a-GCST90001908	finngen_R9_CHIRBIL_PRIM	outcome	|| id:ebi-a-GCST90001908	Weighted median	27	0.0954711	0.100149	0.340443	-0.100821	0.291763	1.10018	0.904095	1.33879
ebi-a-GCST90001908	finngen_R9_CHIRBIL_PRIM	outcome	|| id:ebi-a-GCST90001908	Weighted mode	27	0.212906	0.134268	0.1249	-0.0502588	0.47607	1.23727	0.950983	1.60974
ebi-a-GCST90001923	finngen_R9_CHIRBIL_PRIM	outcome	|| id:ebi-a-GCST90001923	Inverse variance weighted	17	-0.00354364	0.0678461	0.958345	-0.136522	0.129435	0.996463	0.872387	1.13818
ebi-a-GCST90001923	finngen_R9_CHIRBIL_PRIM	outcome	|| id:ebi-a-GCST90001923	MR Egger	17	-0.0444808	0.0879638	0.620437	-0.21689	0.127928	0.956494	0.805019	1.13647
ebi-a-GCST90001923	finngen_R9_CHIRBIL_PRIM	outcome	|| id:ebi-a-GCST90001923	Weighted median	17	0.0223178	0.0897071	0.803527	-0.153508	0.198144	1.02257	0.857694	1.21914
ebi-a-GCST90001923	finngen_R9_CHIRBIL_PRIM	outcome	|| id:ebi-a-GCST90001923	Weighted mode	17	0.0197014	0.0760259	0.798832	-0.129309	0.168712	1.0199	0.878702	1.18378
ebi-a-GCST90001942	finngen_R9_CHIRBIL_PRIM	outcome	|| id:ebi-a-GCST90001942	Inverse variance weighted (multiplicative random effects)	19	0.0452625	0.0660003	0.492844	-0.084098	0.174623	1.0463	0.919341	1.1908
ebi-a-GCST90001942	finngen_R9_CHIRBIL_PRIM	outcome	|| id:ebi-a-GCST90001942	MR Egger	19	0.0851343	0.0767403	0.282713	-0.0652766	0.235545	1.08886	0.936808	1.2656
ebi-a-GCST90001942	finngen_R9_CHIRBIL_PRIM	outcome	|| id:ebi-a-GCST90001942	Weighted median	19	0.0197851	0.0660429	0.764498	-0.109659	0.149229	1.01998	0.89614	1.16094
ebi-a-GCST90001942	finngen_R9_CHIRBIL_PRIM	outcome	|| id:ebi-a-GCST90001942	Weighted mode	19	0.0297572	0.0582574	0.615706	-0.0844272	0.143942	1.0302	0.919039	1.15482
ebi-a-GCST90001946	finngen_R9_CHIRBIL_PRIM	outcome	|| id:ebi-a-GCST90001946	Inverse variance weighted	103	0.00274671	0.0272547	0.919726	-0.0506726	0.056166	1.00275	0.95059	1.05777
ebi-a-GCST90001946	finngen_R9_CHIRBIL_PRIM	outcome	|| id:ebi-a-GCST90001946	MR Egger	103	0.0133239	0.0532243	0.802836	-0.0909958	0.117644	1.01341	0.913022	1.12484
ebi-a-GCST90001946	finngen_R9_CHIRBIL_PRIM	outcome	|| id:ebi-a-GCST90001946	Weighted median	103	0.04391	0.0431308	0.308647	-0.0406264	0.128446	1.04489	0.960188	1.13706
ebi-a-GCST90001946	finngen_R9_CHIRBIL_PRIM	outcome	|| id:ebi-a-GCST90001946	Weighted mode	103	0.0345213	0.0467862	0.462299	-0.0571797	0.126222	1.03512	0.944424	1.13453
ebi-a-GCST90001952	finngen_R9_CHIRBIL_PRIM	outcome	|| id:ebi-a-GCST90001952	Inverse variance weighted	72	-0.00591818	0.0321124	0.853782	-0.0688585	0.0570222	0.994099	0.933459	1.05868
ebi-a-GCST90001952	finngen_R9_CHIRBIL_PRIM	outcome	|| id:ebi-a-GCST90001952	MR Egger	72	0.0201105	0.0587109	0.732975	-0.0949629	0.135184	1.02031	0.909407	1.14475
ebi-a-GCST90001952	finngen_R9_CHIRBIL_PRIM	outcome	|| id:ebi-a-GCST90001952	Weighted median	72	0.0438446	0.0481401	0.362416	-0.0505099	0.138199	1.04482	0.950744	1.1482
ebi-a-GCST90001952	finngen_R9_CHIRBIL_PRIM	outcome	|| id:ebi-a-GCST90001952	Weighted mode	72	0.0448449	0.0511955	0.384009	-0.0554983	0.145188	1.04587	0.946014	1.15626
ebi-a-GCST90001957	finngen_R9_CHIRBIL_PRIM	outcome	|| id:ebi-a-GCST90001957	Inverse variance weighted	81	0.00792508	0.0269699	0.768873	-0.0449359	0.060786	1.00796	0.956059	1.06267
ebi-a-GCST90001957	finngen_R9_CHIRBIL_PRIM	outcome	|| id:ebi-a-GCST90001957	MR Egger	81	0.0178919	0.0513547	0.728467	-0.0827632	0.118547	1.01805	0.920569	1.12586
ebi-a-GCST90001957	finngen_R9_CHIRBIL_PRIM	outcome	|| id:ebi-a-GCST90001957	Weighted median	81	0.0415767	0.0440493	0.345237	-0.0447598	0.127913	1.04245	0.956227	1.13645
ebi-a-GCST90001957	finngen_R9_CHIRBIL_PRIM	outcome	|| id:ebi-a-GCST90001957	Weighted mode	81	0.0324843	0.0452014	0.474446	-0.0561104	0.121079	1.03302	0.945435	1.12871
ebi-a-GCST90001968	finngen_R9_CHIRBIL_PRIM	outcome	|| id:ebi-a-GCST90001968	Inverse variance weighted	23	0.0504346	0.0964499	0.601037	-0.138607	0.239476	1.05173	0.87057	1.27058
ebi-a-GCST90001968	finngen_R9_CHIRBIL_PRIM	outcome	|| id:ebi-a-GCST90001968	MR Egger	23	-0.103481	0.174428	0.559343	-0.445359	0.238397	0.901693	0.640594	1.26921
ebi-a-GCST90001968	finngen_R9_CHIRBIL_PRIM	outcome	|| id:ebi-a-GCST90001968	Weighted median	23	0.0169759	0.119361	0.886904	-0.216972	0.250924	1.01712	0.804952	1.28521
ebi-a-GCST90001968	finngen_R9_CHIRBIL_PRIM	outcome	|| id:ebi-a-GCST90001968	Weighted mode	23	0.0108797	0.136757	0.937311	-0.257164	0.278924	1.01094	0.773241	1.32171
ebi-a-GCST90001969	finngen_R9_CHIRBIL_PRIM	outcome	|| id:ebi-a-GCST90001969	Inverse variance weighted	24	-0.060329	0.0790336	0.445264	-0.215235	0.0945768	0.941455	0.806352	1.09919
ebi-a-GCST90001969	finngen_R9_CHIRBIL_PRIM	outcome	|| id:ebi-a-GCST90001969	MR Egger	24	0.0688547	0.1259	0.589951	-0.177908	0.315618	1.07128	0.837019	1.37111
ebi-a-GCST90001969	finngen_R9_CHIRBIL_PRIM	outcome	|| id:ebi-a-GCST90001969	Weighted median	24	-0.0581805	0.111448	0.601641	-0.276618	0.160257	0.94348	0.758344	1.17381
ebi-a-GCST90001969	finngen_R9_CHIRBIL_PRIM	outcome	|| id:ebi-a-GCST90001969	Weighted mode	24	-0.0326731	0.109965	0.769039	-0.248204	0.182858	0.967855	0.780201	1.20064
ebi-a-GCST90001975	finngen_R9_CHIRBIL_PRIM	outcome	|| id:ebi-a-GCST90001975	Inverse variance weighted	21	-0.0090951	0.0501023	0.855951	-0.107296	0.0891055	0.990946	0.89826	1.0932
ebi-a-GCST90001975	finngen_R9_CHIRBIL_PRIM	outcome	|| id:ebi-a-GCST90001975	MR Egger	21	-0.0203311	0.0577561	0.7287	-0.133533	0.0928708	0.979874	0.874999	1.09732
ebi-a-GCST90001975	finngen_R9_CHIRBIL_PRIM	outcome	|| id:ebi-a-GCST90001975	Weighted median	21	-0.00881711	0.0501619	0.860472	-0.107135	0.0895003	0.991222	0.898405	1.09363
ebi-a-GCST90001975	finngen_R9_CHIRBIL_PRIM	outcome	|| id:ebi-a-GCST90001975	Weighted mode	21	-0.00748218	0.0401044	0.853879	-0.0860869	0.0711225	0.992546	0.917514	1.07371
ebi-a-GCST90001998	finngen_R9_CHIRBIL_PRIM	outcome	|| id:ebi-a-GCST90001998	Inverse variance weighted	32	0.0512908	0.0445752	0.249873	-0.0360766	0.138658	1.05263	0.964566	1.14873
ebi-a-GCST90001998	finngen_R9_CHIRBIL_PRIM	outcome	|| id:ebi-a-GCST90001998	MR Egger	32	0.0301604	0.0560987	0.594798	-0.0797931	0.140114	1.03062	0.923307	1.1504
ebi-a-GCST90001998	finngen_R9_CHIRBIL_PRIM	outcome	|| id:ebi-a-GCST90001998	Weighted median	32	0.0499242	0.0649176	0.44187	-0.0773144	0.177163	1.05119	0.925599	1.19383
ebi-a-GCST90001998	finngen_R9_CHIRBIL_PRIM	outcome	|| id:ebi-a-GCST90001998	Weighted mode	32	0.0335827	0.0541085	0.539364	-0.07247	0.139635	1.03415	0.930094	1.14985
ebi-a-GCST90002002	finngen_R9_CHIRBIL_PRIM	outcome	|| id:ebi-a-GCST90002002	Inverse variance weighted	18	-0.15166	0.0997548	0.128427	-0.34718	0.0438589	0.85928	0.706678	1.04483
ebi-a-GCST90002002	finngen_R9_CHIRBIL_PRIM	outcome	|| id:ebi-a-GCST90002002	MR Egger	18	-0.0925399	0.184895	0.623538	-0.454935	0.269855	0.911613	0.634489	1.30977
ebi-a-GCST90002002	finngen_R9_CHIRBIL_PRIM	outcome	|| id:ebi-a-GCST90002002	Weighted median	18	-0.0573355	0.140953	0.684176	-0.333603	0.218931	0.944277	0.716338	1.24475
ebi-a-GCST90002002	finngen_R9_CHIRBIL_PRIM	outcome	|| id:ebi-a-GCST90002002	Weighted mode	18	-0.0785611	0.15518	0.619179	-0.382715	0.225592	0.924446	0.682007	1.25306
ebi-a-GCST90002006	finngen_R9_CHIRBIL_PRIM	outcome	|| id:ebi-a-GCST90002006	Inverse variance weighted	98	-0.0545542	0.033837	0.106904	-0.120875	0.0117663	0.946907	0.886145	1.01184
ebi-a-GCST90002006	finngen_R9_CHIRBIL_PRIM	outcome	|| id:ebi-a-GCST90002006	MR Egger	98	-0.0886429	0.0541859	0.105134	-0.194847	0.0175615	0.915172	0.82296	1.01772
ebi-a-GCST90002006	finngen_R9_CHIRBIL_PRIM	outcome	|| id:ebi-a-GCST90002006	Weighted median	98	-0.0875916	0.0512055	0.0871571	-0.187954	0.0127712	0.916135	0.828652	1.01285
ebi-a-GCST90002006	finngen_R9_CHIRBIL_PRIM	outcome	|| id:ebi-a-GCST90002006	Weighted mode	98	-0.0986381	0.0663849	0.140561	-0.228753	0.0314762	0.906071	0.795525	1.03198
ebi-a-GCST90002010	finngen_R9_CHIRBIL_PRIM	outcome	|| id:ebi-a-GCST90002010	Inverse variance weighted (multiplicative random effects)	100	-0.113996	0.0555942	0.0403163	-0.22296	-0.00503091	0.892262	0.800147	0.994982
ebi-a-GCST90002010	finngen_R9_CHIRBIL_PRIM	outcome	|| id:ebi-a-GCST90002010	MR Egger	100	-0.200135	0.119993	0.0985305	-0.435321	0.0350515	0.81862	0.647057	1.03567
ebi-a-GCST90002010	finngen_R9_CHIRBIL_PRIM	outcome	|| id:ebi-a-GCST90002010	Weighted median	100	-0.209948	0.0707867	0.00301776	-0.34869	-0.0712059	0.810627	0.705612	0.93127
ebi-a-GCST90002010	finngen_R9_CHIRBIL_PRIM	outcome	|| id:ebi-a-GCST90002010	Weighted mode	100	-0.271736	0.0910393	0.00357463	-0.450173	-0.0932993	0.762055	0.637518	0.910921
ebi-a-GCST90002041	finngen_R9_CHIRBIL_PRIM	outcome	|| id:ebi-a-GCST90002041	Inverse variance weighted	21	-0.0116389	0.0456593	0.798795	-0.101131	0.0778533	0.988429	0.903815	1.08096
ebi-a-GCST90002041	finngen_R9_CHIRBIL_PRIM	outcome	|| id:ebi-a-GCST90002041	MR Egger	21	0.024969	0.0582717	0.673111	-0.0892435	0.139181	1.02528	0.914623	1.14933
ebi-a-GCST90002041	finngen_R9_CHIRBIL_PRIM	outcome	|| id:ebi-a-GCST90002041	Weighted median	21	0.0159304	0.060302	0.791644	-0.102262	0.134122	1.01606	0.902793	1.14353
ebi-a-GCST90002041	finngen_R9_CHIRBIL_PRIM	outcome	|| id:ebi-a-GCST90002041	Weighted mode	21	0.0128673	0.0523248	0.808257	-0.0896894	0.115424	1.01295	0.914215	1.12235
ebi-a-GCST90002060	finngen_R9_CHIRBIL_PRIM	outcome	|| id:ebi-a-GCST90002060	Inverse variance weighted (multiplicative random effects)	35	-0.0711156	0.0679724	0.295449	-0.204342	0.0621103	0.931354	0.815184	1.06408
ebi-a-GCST90002060	finngen_R9_CHIRBIL_PRIM	outcome	|| id:ebi-a-GCST90002060	MR Egger	35	-0.0259734	0.0919122	0.779257	-0.206121	0.154174	0.974361	0.813734	1.16669
ebi-a-GCST90002060	finngen_R9_CHIRBIL_PRIM	outcome	|| id:ebi-a-GCST90002060	Weighted median	35	-0.0487928	0.0731626	0.50483	-0.192192	0.0946059	0.952378	0.825149	1.09923
ebi-a-GCST90002060	finngen_R9_CHIRBIL_PRIM	outcome	|| id:ebi-a-GCST90002060	Weighted mode	35	-0.0488566	0.0616313	0.433436	-0.169654	0.0719407	0.952318	0.843957	1.07459
ebi-a-GCST90002069	finngen_R9_CHIRBIL_PRIM	outcome	|| id:ebi-a-GCST90002069	Inverse variance weighted (multiplicative random effects)	42	0.00309976	0.0597122	0.958599	-0.113936	0.120136	1.0031	0.892315	1.12765
ebi-a-GCST90002069	finngen_R9_CHIRBIL_PRIM	outcome	|| id:ebi-a-GCST90002069	MR Egger	42	0.0211408	0.0776241	0.786755	-0.131002	0.173284	1.02137	0.877216	1.1892
ebi-a-GCST90002069	finngen_R9_CHIRBIL_PRIM	outcome	|| id:ebi-a-GCST90002069	Weighted median	42	0.0178562	0.0623208	0.774479	-0.104292	0.140005	1.01802	0.900962	1.15028
ebi-a-GCST90002069	finngen_R9_CHIRBIL_PRIM	outcome	|| id:ebi-a-GCST90002069	Weighted mode	42	0.0131353	0.0534996	0.807278	-0.0917239	0.117994	1.01322	0.912357	1.12524
ebi-a-GCST90002078	finngen_R9_CHIRBIL_PRIM	outcome	|| id:ebi-a-GCST90002078	Inverse variance weighted	43	-0.0349742	0.0539206	0.516581	-0.140658	0.0707101	0.96563	0.868786	1.07327
ebi-a-GCST90002078	finngen_R9_CHIRBIL_PRIM	outcome	|| id:ebi-a-GCST90002078	MR Egger	43	-0.0475188	0.0898101	0.599587	-0.223547	0.128509	0.953593	0.799678	1.13713
ebi-a-GCST90002078	finngen_R9_CHIRBIL_PRIM	outcome	|| id:ebi-a-GCST90002078	Weighted median	43	-0.030843	0.0884616	0.727345	-0.204228	0.142542	0.969628	0.815277	1.1532
ebi-a-GCST90002078	finngen_R9_CHIRBIL_PRIM	outcome	|| id:ebi-a-GCST90002078	Weighted mode	43	-0.0175177	0.0803824	0.828539	-0.175067	0.140032	0.982635	0.839401	1.15031
ebi-a-GCST90002093	finngen_R9_CHIRBIL_PRIM	outcome	|| id:ebi-a-GCST90002093	Inverse variance weighted	18	0.0620528	0.0755328	0.411342	-0.0859915	0.210097	1.06402	0.917602	1.2338
ebi-a-GCST90002093	finngen_R9_CHIRBIL_PRIM	outcome	|| id:ebi-a-GCST90002093	MR Egger	18	0.181533	0.148409	0.238967	-0.109349	0.472414	1.19905	0.896418	1.60386
ebi-a-GCST90002093	finngen_R9_CHIRBIL_PRIM	outcome	|| id:ebi-a-GCST90002093	Weighted median	18	0.0686373	0.11282	0.542937	-0.15249	0.289765	1.07105	0.858567	1.33611
ebi-a-GCST90002093	finngen_R9_CHIRBIL_PRIM	outcome	|| id:ebi-a-GCST90002093	Weighted mode	18	-0.0279159	0.18422	0.881336	-0.388986	0.333154	0.97247	0.677744	1.39536
ebi-a-GCST90002097	finngen_R9_CHIRBIL_PRIM	outcome	|| id:ebi-a-GCST90002097	Inverse variance weighted	24	-0.131324	0.053576	0.0142388	-0.236333	-0.0263156	0.876933	0.789517	0.974028
ebi-a-GCST90002097	finngen_R9_CHIRBIL_PRIM	outcome	|| id:ebi-a-GCST90002097	MR Egger	24	-0.230673	0.0897199	0.0174263	-0.406524	-0.0548223	0.793999	0.665961	0.946653
ebi-a-GCST90002097	finngen_R9_CHIRBIL_PRIM	outcome	|| id:ebi-a-GCST90002097	Weighted median	24	-0.146375	0.0774602	0.0588002	-0.298197	0.00544667	0.863833	0.742155	1.00546
ebi-a-GCST90002097	finngen_R9_CHIRBIL_PRIM	outcome	|| id:ebi-a-GCST90002097	Weighted mode	24	-0.159348	0.0706512	0.0339249	-0.297824	-0.0208717	0.8527	0.742432	0.979345
ebi-a-GCST90001402	finngen_R9_CHIRBIL_PRIM	outcome	|| id:ebi-a-GCST90001402	Inverse variance weighted	17	-0.00923721	0.11362	0.935204	-0.231933	0.213459	0.990805	0.792999	1.23795
ebi-a-GCST90001402	finngen_R9_CHIRBIL_PRIM	outcome	|| id:ebi-a-GCST90001402	MR Egger	17	-0.0595793	0.191215	0.759646	-0.434361	0.315202	0.942161	0.647679	1.37054
ebi-a-GCST90001402	finngen_R9_CHIRBIL_PRIM	outcome	|| id:ebi-a-GCST90001402	Weighted median	17	-0.0831603	0.148959	0.576655	-0.375119	0.208799	0.920204	0.687207	1.2322
ebi-a-GCST90001402	finngen_R9_CHIRBIL_PRIM	outcome	|| id:ebi-a-GCST90001402	Weighted mode	17	0.0055656	0.175922	0.975153	-0.339242	0.350374	1.00558	0.71231	1.4196
ebi-a-GCST90001424	finngen_R9_CHIRBIL_PRIM	outcome	|| id:ebi-a-GCST90001424	Inverse variance weighted (multiplicative random effects)	20	0.0147944	0.0636573	0.816222	-0.109974	0.139563	1.0149	0.895857	1.14977
ebi-a-GCST90001424	finngen_R9_CHIRBIL_PRIM	outcome	|| id:ebi-a-GCST90001424	MR Egger	20	0.0410263	0.0765214	0.598424	-0.108956	0.191008	1.04188	0.89677	1.21047
ebi-a-GCST90001424	finngen_R9_CHIRBIL_PRIM	outcome	|| id:ebi-a-GCST90001424	Weighted median	20	0.0375017	0.0592398	0.526702	-0.0786084	0.153612	1.03821	0.924402	1.16604
ebi-a-GCST90001424	finngen_R9_CHIRBIL_PRIM	outcome	|| id:ebi-a-GCST90001424	Weighted mode	20	0.0380207	0.0551565	0.498952	-0.070086	0.146127	1.03875	0.932314	1.15734
ebi-a-GCST90001461	finngen_R9_CHIRBIL_PRIM	outcome	|| id:ebi-a-GCST90001461	Inverse variance weighted	44	0.128987	0.0661322	0.0511244	-0.000632589	0.258606	1.13767	0.999368	1.29512
ebi-a-GCST90001461	finngen_R9_CHIRBIL_PRIM	outcome	|| id:ebi-a-GCST90001461	MR Egger	44	0.0266848	0.129009	0.837132	-0.226174	0.279543	1.02704	0.79758	1.32253
ebi-a-GCST90001461	finngen_R9_CHIRBIL_PRIM	outcome	|| id:ebi-a-GCST90001461	Weighted median	44	0.111865	0.101682	0.271269	-0.0874317	0.311161	1.11836	0.916281	1.36501
ebi-a-GCST90001461	finngen_R9_CHIRBIL_PRIM	outcome	|| id:ebi-a-GCST90001461	Weighted mode	44	0.149415	0.123182	0.231768	-0.0920226	0.390853	1.16115	0.912085	1.47824
ebi-a-GCST90001464	finngen_R9_CHIRBIL_PRIM	outcome	|| id:ebi-a-GCST90001464	Inverse variance weighted	67	0.062772	0.0394997	0.112021	-0.0146475	0.140191	1.06478	0.985459	1.15049
ebi-a-GCST90001464	finngen_R9_CHIRBIL_PRIM	outcome	|| id:ebi-a-GCST90001464	MR Egger	67	0.0132191	0.061972	0.831755	-0.108246	0.134684	1.01331	0.897407	1.14418
ebi-a-GCST90001464	finngen_R9_CHIRBIL_PRIM	outcome	|| id:ebi-a-GCST90001464	Weighted median	67	-0.0333369	0.0628485	0.595812	-0.15652	0.0898462	0.967213	0.855114	1.09401
ebi-a-GCST90001464	finngen_R9_CHIRBIL_PRIM	outcome	|| id:ebi-a-GCST90001464	Weighted mode	67	0.0265779	0.0606845	0.662839	-0.0923637	0.145519	1.02693	0.911773	1.15664
ebi-a-GCST90001474	finngen_R9_CHIRBIL_PRIM	outcome	|| id:ebi-a-GCST90001474	Inverse variance weighted	42	-0.0963842	0.0571523	0.0917101	-0.208403	0.0156343	0.908115	0.81188	1.01576
ebi-a-GCST90001474	finngen_R9_CHIRBIL_PRIM	outcome	|| id:ebi-a-GCST90001474	MR Egger	42	-0.177096	0.0966519	0.0743578	-0.366534	0.0123416	0.837699	0.693133	1.01242
ebi-a-GCST90001474	finngen_R9_CHIRBIL_PRIM	outcome	|| id:ebi-a-GCST90001474	Weighted median	42	-0.141161	0.08747	0.106566	-0.312602	0.0302802	0.868349	0.731541	1.03074
ebi-a-GCST90001474	finngen_R9_CHIRBIL_PRIM	outcome	|| id:ebi-a-GCST90001474	Weighted mode	42	-0.164907	0.092425	0.0817884	-0.34606	0.0162457	0.847972	0.70747	1.01638
ebi-a-GCST90001477	finngen_R9_CHIRBIL_PRIM	outcome	|| id:ebi-a-GCST90001477	Inverse variance weighted (multiplicative random effects)	41	-0.080674	0.0841142	0.337508	-0.245538	0.0841898	0.922494	0.782284	1.08784
ebi-a-GCST90001477	finngen_R9_CHIRBIL_PRIM	outcome	|| id:ebi-a-GCST90001477	MR Egger	41	-0.0726723	0.121721	0.553933	-0.311246	0.165902	0.929906	0.732533	1.18046
ebi-a-GCST90001477	finngen_R9_CHIRBIL_PRIM	outcome	|| id:ebi-a-GCST90001477	Weighted median	41	0.00702844	0.0922001	0.939236	-0.173684	0.187741	1.00705	0.840563	1.20652
ebi-a-GCST90001477	finngen_R9_CHIRBIL_PRIM	outcome	|| id:ebi-a-GCST90001477	Weighted mode	41	-0.0574423	0.0859275	0.507656	-0.22586	0.110976	0.944176	0.79783	1.11737
ebi-a-GCST90001487	finngen_R9_CHIRBIL_PRIM	outcome	|| id:ebi-a-GCST90001487	Inverse variance weighted (multiplicative random effects)	32	-0.0435806	0.0715794	0.542629	-0.183876	0.096715	0.957355	0.832039	1.10155
ebi-a-GCST90001487	finngen_R9_CHIRBIL_PRIM	outcome	|| id:ebi-a-GCST90001487	MR Egger	32	0.032385	0.0969939	0.740787	-0.157723	0.222493	1.03292	0.854086	1.24919
ebi-a-GCST90001487	finngen_R9_CHIRBIL_PRIM	outcome	|| id:ebi-a-GCST90001487	Weighted median	32	0.0526187	0.080639	0.514065	-0.105434	0.210671	1.05403	0.899934	1.23451
ebi-a-GCST90001487	finngen_R9_CHIRBIL_PRIM	outcome	|| id:ebi-a-GCST90001487	Weighted mode	32	-0.0515394	0.0811005	0.529766	-0.210496	0.107418	0.949766	0.810182	1.1134
ebi-a-GCST90001507	finngen_R9_CHIRBIL_PRIM	outcome	|| id:ebi-a-GCST90001507	Inverse variance weighted (multiplicative random effects)	45	-0.0147552	0.0453132	0.744706	-0.103569	0.0740587	0.985353	0.901614	1.07687
ebi-a-GCST90001507	finngen_R9_CHIRBIL_PRIM	outcome	|| id:ebi-a-GCST90001507	MR Egger	45	-0.0389518	0.0612825	0.528399	-0.159065	0.0811619	0.961797	0.852941	1.08455
ebi-a-GCST90001507	finngen_R9_CHIRBIL_PRIM	outcome	|| id:ebi-a-GCST90001507	Weighted median	45	-0.0402663	0.0653818	0.537984	-0.168415	0.087882	0.960534	0.845003	1.09186
ebi-a-GCST90001507	finngen_R9_CHIRBIL_PRIM	outcome	|| id:ebi-a-GCST90001507	Weighted mode	45	-0.0458775	0.0589704	0.440747	-0.16146	0.0697046	0.955159	0.850901	1.07219
ebi-a-GCST90001522	finngen_R9_CHIRBIL_PRIM	outcome	|| id:ebi-a-GCST90001522	Inverse variance weighted	22	0.0697293	0.0710382	0.326309	-0.0695056	0.208964	1.07222	0.932855	1.2324
ebi-a-GCST90001522	finngen_R9_CHIRBIL_PRIM	outcome	|| id:ebi-a-GCST90001522	MR Egger	22	0.0527866	0.154396	0.735999	-0.249829	0.355402	1.0542	0.778934	1.42675
ebi-a-GCST90001522	finngen_R9_CHIRBIL_PRIM	outcome	|| id:ebi-a-GCST90001522	Weighted median	22	0.0429776	0.0969325	0.657494	-0.14701	0.232965	1.04391	0.863285	1.26234
ebi-a-GCST90001522	finngen_R9_CHIRBIL_PRIM	outcome	|| id:ebi-a-GCST90001522	Weighted mode	22	0.0193037	0.123992	0.877768	-0.22372	0.262327	1.01949	0.799539	1.29995
ebi-a-GCST90001528	finngen_R9_CHIRBIL_PRIM	outcome	|| id:ebi-a-GCST90001528	Inverse variance weighted	30	0.0279069	0.0372721	0.454017	-0.0451463	0.10096	1.0283	0.955858	1.10623
ebi-a-GCST90001528	finngen_R9_CHIRBIL_PRIM	outcome	|| id:ebi-a-GCST90001528	MR Egger	30	0.00246455	0.0542898	0.964114	-0.103943	0.108873	1.00247	0.901276	1.11502
ebi-a-GCST90001528	finngen_R9_CHIRBIL_PRIM	outcome	|| id:ebi-a-GCST90001528	Weighted median	30	-0.0237994	0.0465275	0.608993	-0.114993	0.0673946	0.976482	0.891372	1.06972
ebi-a-GCST90001528	finngen_R9_CHIRBIL_PRIM	outcome	|| id:ebi-a-GCST90001528	Weighted mode	30	-0.00547643	0.0431322	0.899842	-0.0900155	0.0790627	0.994539	0.913917	1.08227
ebi-a-GCST90001533	finngen_R9_CHIRBIL_PRIM	outcome	|| id:ebi-a-GCST90001533	Inverse variance weighted	30	0.00142981	0.0604759	0.981138	-0.117103	0.119963	1.00143	0.889494	1.12745
ebi-a-GCST90001533	finngen_R9_CHIRBIL_PRIM	outcome	|| id:ebi-a-GCST90001533	MR Egger	30	-0.0353214	0.129463	0.786986	-0.289069	0.218426	0.965295	0.74896	1.24412
ebi-a-GCST90001533	finngen_R9_CHIRBIL_PRIM	outcome	|| id:ebi-a-GCST90001533	Weighted median	30	0.102309	0.0850656	0.229089	-0.0644193	0.269038	1.10773	0.937612	1.3087
ebi-a-GCST90001533	finngen_R9_CHIRBIL_PRIM	outcome	|| id:ebi-a-GCST90001533	Weighted mode	30	0.0931236	0.100931	0.363804	-0.104701	0.290948	1.0976	0.900594	1.3377
ebi-a-GCST90001549	finngen_R9_CHIRBIL_PRIM	outcome	|| id:ebi-a-GCST90001549	Inverse variance weighted	29	0.0633543	0.109181	0.561735	-0.150641	0.27735	1.0654	0.860156	1.31963
ebi-a-GCST90001549	finngen_R9_CHIRBIL_PRIM	outcome	|| id:ebi-a-GCST90001549	MR Egger	29	0.128066	0.23127	0.584304	-0.325222	0.581355	1.13663	0.722367	1.78846
ebi-a-GCST90001549	finngen_R9_CHIRBIL_PRIM	outcome	|| id:ebi-a-GCST90001549	Weighted median	29	0.148187	0.13763	0.281612	-0.121568	0.417942	1.15973	0.885531	1.51883
ebi-a-GCST90001549	finngen_R9_CHIRBIL_PRIM	outcome	|| id:ebi-a-GCST90001549	Weighted mode	29	0.186876	0.192385	0.339684	-0.190199	0.563951	1.20548	0.826795	1.7576
ebi-a-GCST90001554	finngen_R9_CHIRBIL_PRIM	outcome	|| id:ebi-a-GCST90001554	Inverse variance weighted (multiplicative random effects)	40	0.0519746	0.0598206	0.384933	-0.0652737	0.169223	1.05335	0.936811	1.18438
ebi-a-GCST90001554	finngen_R9_CHIRBIL_PRIM	outcome	|| id:ebi-a-GCST90001554	MR Egger	40	0.0362785	0.0753833	0.633095	-0.111473	0.18403	1.03694	0.894516	1.20205
ebi-a-GCST90001554	finngen_R9_CHIRBIL_PRIM	outcome	|| id:ebi-a-GCST90001554	Weighted median	40	-0.00650288	0.0552358	0.906282	-0.114765	0.101759	0.993518	0.891576	1.10712
ebi-a-GCST90001554	finngen_R9_CHIRBIL_PRIM	outcome	|| id:ebi-a-GCST90001554	Weighted mode	40	0.0162686	0.0490513	0.741918	-0.0798719	0.112409	1.0164	0.923235	1.11897
ebi-a-GCST90001561	finngen_R9_CHIRBIL_PRIM	outcome	|| id:ebi-a-GCST90001561	Inverse variance weighted	47	0.00369707	0.026197	0.887771	-0.0476491	0.0550433	1.0037	0.953468	1.05659
ebi-a-GCST90001561	finngen_R9_CHIRBIL_PRIM	outcome	|| id:ebi-a-GCST90001561	MR Egger	47	0.0177319	0.0287983	0.541177	-0.0387129	0.0741766	1.01789	0.962027	1.077
ebi-a-GCST90001561	finngen_R9_CHIRBIL_PRIM	outcome	|| id:ebi-a-GCST90001561	Weighted median	47	0.0213889	0.0342953	0.532845	-0.0458299	0.0886077	1.02162	0.955204	1.09265
ebi-a-GCST90001561	finngen_R9_CHIRBIL_PRIM	outcome	|| id:ebi-a-GCST90001561	Weighted mode	47	0.0176007	0.0289224	0.545816	-0.0390871	0.0742885	1.01776	0.961667	1.07712
ebi-a-GCST90001569	finngen_R9_CHIRBIL_PRIM	outcome	|| id:ebi-a-GCST90001569	Inverse variance weighted	24	0.116304	0.107288	0.278349	-0.0939803	0.326588	1.12334	0.910301	1.38623
ebi-a-GCST90001569	finngen_R9_CHIRBIL_PRIM	outcome	|| id:ebi-a-GCST90001569	MR Egger	24	0.0175784	0.204324	0.932219	-0.382897	0.418054	1.01773	0.681883	1.519
ebi-a-GCST90001569	finngen_R9_CHIRBIL_PRIM	outcome	|| id:ebi-a-GCST90001569	Weighted median	24	0.174482	0.140922	0.21566	-0.101724	0.450689	1.19063	0.903279	1.56939
ebi-a-GCST90001569	finngen_R9_CHIRBIL_PRIM	outcome	|| id:ebi-a-GCST90001569	Weighted mode	24	0.186593	0.187419	0.329808	-0.180748	0.553934	1.20514	0.834646	1.74008
ebi-a-GCST90001578	finngen_R9_CHIRBIL_PRIM	outcome	|| id:ebi-a-GCST90001578	Inverse variance weighted	26	-0.0612781	0.0966428	0.526037	-0.250698	0.128142	0.940562	0.778257	1.13671
ebi-a-GCST90001578	finngen_R9_CHIRBIL_PRIM	outcome	|| id:ebi-a-GCST90001578	MR Egger	26	0.248303	0.195314	0.215805	-0.134512	0.631117	1.28185	0.874142	1.87971
ebi-a-GCST90001578	finngen_R9_CHIRBIL_PRIM	outcome	|| id:ebi-a-GCST90001578	Weighted median	26	0.0246803	0.153181	0.872	-0.275554	0.324914	1.02499	0.759152	1.38391
ebi-a-GCST90001578	finngen_R9_CHIRBIL_PRIM	outcome	|| id:ebi-a-GCST90001578	Weighted mode	26	0.0615073	0.167393	0.716381	-0.266583	0.389597	1.06344	0.765993	1.47639
ebi-a-GCST90001585	finngen_R9_CHIRBIL_PRIM	outcome	|| id:ebi-a-GCST90001585	Inverse variance weighted	66	-0.166127	0.0513601	0.00121829	-0.266793	-0.0654617	0.846938	0.765831	0.936635
ebi-a-GCST90001585	finngen_R9_CHIRBIL_PRIM	outcome	|| id:ebi-a-GCST90001585	MR Egger	66	-0.257468	0.107779	0.0198597	-0.468714	-0.0462221	0.773006	0.625806	0.95483
ebi-a-GCST90001585	finngen_R9_CHIRBIL_PRIM	outcome	|| id:ebi-a-GCST90001585	Weighted median	66	-0.253397	0.080735	0.00169739	-0.411638	-0.0951568	0.776159	0.662564	0.90923
ebi-a-GCST90001585	finngen_R9_CHIRBIL_PRIM	outcome	|| id:ebi-a-GCST90001585	Weighted mode	66	-0.25703	0.0972424	0.0102815	-0.447625	-0.0664346	0.773345	0.639145	0.935724
ebi-a-GCST90001587	finngen_R9_CHIRBIL_PRIM	outcome	|| id:ebi-a-GCST90001587	Inverse variance weighted	38	-0.113738	0.0770256	0.139777	-0.264708	0.0372326	0.892492	0.76743	1.03793
ebi-a-GCST90001587	finngen_R9_CHIRBIL_PRIM	outcome	|| id:ebi-a-GCST90001587	MR Egger	38	-0.278928	0.164628	0.0988464	-0.601599	0.0437438	0.756595	0.547935	1.04471
ebi-a-GCST90001587	finngen_R9_CHIRBIL_PRIM	outcome	|| id:ebi-a-GCST90001587	Weighted median	38	-0.135533	0.115094	0.238965	-0.361118	0.0900526	0.873251	0.696897	1.09423
ebi-a-GCST90001587	finngen_R9_CHIRBIL_PRIM	outcome	|| id:ebi-a-GCST90001587	Weighted mode	38	-0.394298	0.195939	0.0515054	-0.778339	-0.010257	0.674153	0.459168	0.989795
ebi-a-GCST90001589	finngen_R9_CHIRBIL_PRIM	outcome	|| id:ebi-a-GCST90001589	Inverse variance weighted	19	-0.17055	0.129571	0.188085	-0.424508	0.0834092	0.843201	0.654091	1.08699
ebi-a-GCST90001589	finngen_R9_CHIRBIL_PRIM	outcome	|| id:ebi-a-GCST90001589	MR Egger	19	-0.3126	0.271918	0.266222	-0.845559	0.22036	0.731543	0.429317	1.24653
ebi-a-GCST90001589	finngen_R9_CHIRBIL_PRIM	outcome	|| id:ebi-a-GCST90001589	Weighted median	19	-0.343824	0.14957	0.0215195	-0.636982	-0.0506659	0.709054	0.528886	0.950596
ebi-a-GCST90001589	finngen_R9_CHIRBIL_PRIM	outcome	|| id:ebi-a-GCST90001589	Weighted mode	19	-0.305564	0.179685	0.10624	-0.657747	0.0466195	0.736708	0.518017	1.04772
ebi-a-GCST90001602	finngen_R9_CHIRBIL_PRIM	outcome	|| id:ebi-a-GCST90001602	Inverse variance weighted	24	-0.0760734	0.062171	0.221097	-0.197928	0.0457817	0.926748	0.820429	1.04685
ebi-a-GCST90001602	finngen_R9_CHIRBIL_PRIM	outcome	|| id:ebi-a-GCST90001602	MR Egger	24	-0.0777331	0.0796493	0.339703	-0.233846	0.0783795	0.925211	0.791484	1.08153
ebi-a-GCST90001602	finngen_R9_CHIRBIL_PRIM	outcome	|| id:ebi-a-GCST90001602	Weighted median	24	-0.0660348	0.0936327	0.480652	-0.249555	0.117485	0.936098	0.779148	1.12466
ebi-a-GCST90001602	finngen_R9_CHIRBIL_PRIM	outcome	|| id:ebi-a-GCST90001602	Weighted mode	24	-0.0802676	0.0727163	0.281075	-0.222792	0.0622564	0.922869	0.800282	1.06424
ebi-a-GCST90001617	finngen_R9_CHIRBIL_PRIM	outcome	|| id:ebi-a-GCST90001617	Inverse variance weighted (multiplicative random effects)	20	0.00483786	0.0604098	0.93617	-0.113565	0.123241	1.00485	0.892646	1.13116
ebi-a-GCST90001617	finngen_R9_CHIRBIL_PRIM	outcome	|| id:ebi-a-GCST90001617	MR Egger	20	0.0209406	0.0715859	0.773231	-0.119368	0.161249	1.02116	0.887481	1.17498
ebi-a-GCST90001617	finngen_R9_CHIRBIL_PRIM	outcome	|| id:ebi-a-GCST90001617	Weighted median	20	0.0136757	0.0577601	0.812837	-0.099534	0.126885	1.01377	0.905259	1.13529
ebi-a-GCST90001617	finngen_R9_CHIRBIL_PRIM	outcome	|| id:ebi-a-GCST90001617	Weighted mode	20	0.02976	0.048543	0.547102	-0.0653841	0.124904	1.03021	0.936708	1.13304
ebi-a-GCST90001652	finngen_R9_CHIRBIL_PRIM	outcome	|| id:ebi-a-GCST90001652	Inverse variance weighted	25	0.13444	0.0763201	0.0781498	-0.0151477	0.284027	1.1439	0.984966	1.32847
ebi-a-GCST90001652	finngen_R9_CHIRBIL_PRIM	outcome	|| id:ebi-a-GCST90001652	MR Egger	25	0.0154077	0.109641	0.889466	-0.199489	0.230304	1.01553	0.819149	1.25898
ebi-a-GCST90001652	finngen_R9_CHIRBIL_PRIM	outcome	|| id:ebi-a-GCST90001652	Weighted median	25	0.181797	0.111924	0.104314	-0.037574	0.401169	1.19937	0.963123	1.49357
ebi-a-GCST90001652	finngen_R9_CHIRBIL_PRIM	outcome	|| id:ebi-a-GCST90001652	Weighted mode	25	0.104638	0.109379	0.348278	-0.109744	0.31902	1.11031	0.896063	1.37578
ebi-a-GCST90001667	finngen_R9_CHIRBIL_PRIM	outcome	|| id:ebi-a-GCST90001667	Inverse variance weighted (multiplicative random effects)	36	-0.030988	0.0301679	0.304334	-0.0901171	0.0281412	0.969487	0.913824	1.02854
ebi-a-GCST90001667	finngen_R9_CHIRBIL_PRIM	outcome	|| id:ebi-a-GCST90001667	MR Egger	36	-0.00714516	0.0340747	0.83516	-0.0739316	0.0596413	0.99288	0.928735	1.06146
ebi-a-GCST90001667	finngen_R9_CHIRBIL_PRIM	outcome	|| id:ebi-a-GCST90001667	Weighted median	36	-0.0371984	0.0357782	0.298482	-0.107324	0.0329269	0.963485	0.898235	1.03347
ebi-a-GCST90001667	finngen_R9_CHIRBIL_PRIM	outcome	|| id:ebi-a-GCST90001667	Weighted mode	36	-0.0353212	0.0266132	0.193034	-0.0874831	0.0168407	0.965295	0.916234	1.01698
ebi-a-GCST90001736	finngen_R9_CHIRBIL_PRIM	outcome	|| id:ebi-a-GCST90001736	Inverse variance weighted	31	-0.155553	0.0701377	0.0265672	-0.293023	-0.0180828	0.855942	0.746005	0.98208
ebi-a-GCST90001736	finngen_R9_CHIRBIL_PRIM	outcome	|| id:ebi-a-GCST90001736	MR Egger	31	-0.200769	0.109972	0.0782198	-0.416313	0.0147763	0.818102	0.659474	1.01489
ebi-a-GCST90001736	finngen_R9_CHIRBIL_PRIM	outcome	|| id:ebi-a-GCST90001736	Weighted median	31	-0.175552	0.0973539	0.0713505	-0.366366	0.0152612	0.838993	0.693249	1.01538
ebi-a-GCST90001736	finngen_R9_CHIRBIL_PRIM	outcome	|| id:ebi-a-GCST90001736	Weighted mode	31	-0.165351	0.0976005	0.100594	-0.356647	0.0259464	0.847597	0.700019	1.02629
ebi-a-GCST90001770	finngen_R9_CHIRBIL_PRIM	outcome	|| id:ebi-a-GCST90001770	Inverse variance weighted	7	0.0960685	0.159268	0.546384	-0.216097	0.408234	1.10083	0.805657	1.50416
ebi-a-GCST90001770	finngen_R9_CHIRBIL_PRIM	outcome	|| id:ebi-a-GCST90001770	MR Egger	7	0.410245	0.249366	0.160858	-0.078513	0.899002	1.50719	0.92449	2.45715
ebi-a-GCST90001770	finngen_R9_CHIRBIL_PRIM	outcome	|| id:ebi-a-GCST90001770	Weighted median	7	0.145085	0.199904	0.467977	-0.246727	0.536897	1.15614	0.781354	1.71069
ebi-a-GCST90001770	finngen_R9_CHIRBIL_PRIM	outcome	|| id:ebi-a-GCST90001770	Weighted mode	7	0.243846	0.247406	0.362386	-0.24107	0.728762	1.27615	0.785786	2.07251
ebi-a-GCST90001785	finngen_R9_CHIRBIL_PRIM	outcome	|| id:ebi-a-GCST90001785	Inverse variance weighted	36	0.0887864	0.0825344	0.282039	-0.072981	0.250554	1.09285	0.929618	1.28474
ebi-a-GCST90001785	finngen_R9_CHIRBIL_PRIM	outcome	|| id:ebi-a-GCST90001785	MR Egger	36	0.0442007	0.173953	0.800952	-0.296748	0.385149	1.04519	0.743232	1.46983
ebi-a-GCST90001785	finngen_R9_CHIRBIL_PRIM	outcome	|| id:ebi-a-GCST90001785	Weighted median	36	0.173478	0.116386	0.136081	-0.0546377	0.401594	1.18943	0.946828	1.4942
ebi-a-GCST90001785	finngen_R9_CHIRBIL_PRIM	outcome	|| id:ebi-a-GCST90001785	Weighted mode	36	0.221491	0.154732	0.161173	-0.081785	0.524766	1.24794	0.92147	1.69006
ebi-a-GCST90001788	finngen_R9_CHIRBIL_PRIM	outcome	|| id:ebi-a-GCST90001788	Inverse variance weighted	19	0.0432287	0.11228	0.700233	-0.176841	0.263298	1.04418	0.837913	1.30121
ebi-a-GCST90001788	finngen_R9_CHIRBIL_PRIM	outcome	|| id:ebi-a-GCST90001788	MR Egger	19	0.14149	0.194773	0.477458	-0.240266	0.523246	1.15199	0.786418	1.6875
ebi-a-GCST90001788	finngen_R9_CHIRBIL_PRIM	outcome	|| id:ebi-a-GCST90001788	Weighted median	19	0.0564547	0.168768	0.737994	-0.27433	0.387239	1.05808	0.760081	1.47291
ebi-a-GCST90001788	finngen_R9_CHIRBIL_PRIM	outcome	|| id:ebi-a-GCST90001788	Weighted mode	19	0.060062	0.168337	0.725392	-0.269878	0.390002	1.0619	0.763473	1.47698
ebi-a-GCST90001860	finngen_R9_CHIRBIL_PRIM	outcome	|| id:ebi-a-GCST90001860	Inverse variance weighted	76	0.0263108	0.040164	0.512414	-0.0524107	0.105032	1.02666	0.948939	1.11075
ebi-a-GCST90001860	finngen_R9_CHIRBIL_PRIM	outcome	|| id:ebi-a-GCST90001860	MR Egger	76	0.0944307	0.0733502	0.201968	-0.0493357	0.238197	1.09903	0.951862	1.26896
ebi-a-GCST90001860	finngen_R9_CHIRBIL_PRIM	outcome	|| id:ebi-a-GCST90001860	Weighted median	76	0.0966995	0.0601095	0.107677	-0.0211151	0.214514	1.10153	0.979106	1.23926
ebi-a-GCST90001860	finngen_R9_CHIRBIL_PRIM	outcome	|| id:ebi-a-GCST90001860	Weighted mode	76	0.10045	0.064212	0.121947	-0.0254059	0.226305	1.10567	0.974914	1.25396
ebi-a-GCST90001876	finngen_R9_CHIRBIL_PRIM	outcome	|| id:ebi-a-GCST90001876	Inverse variance weighted (multiplicative random effects)	17	0.0877384	0.0661201	0.184524	-0.041857	0.217334	1.0917	0.959007	1.24276
ebi-a-GCST90001876	finngen_R9_CHIRBIL_PRIM	outcome	|| id:ebi-a-GCST90001876	MR Egger	17	0.0548914	0.0997148	0.590092	-0.14055	0.250332	1.05643	0.868881	1.28445
ebi-a-GCST90001876	finngen_R9_CHIRBIL_PRIM	outcome	|| id:ebi-a-GCST90001876	Weighted median	17	0.0769908	0.0723018	0.286943	-0.0647208	0.218702	1.08003	0.937329	1.24446
ebi-a-GCST90001876	finngen_R9_CHIRBIL_PRIM	outcome	|| id:ebi-a-GCST90001876	Weighted mode	17	0.0635868	0.0747789	0.407687	-0.0829799	0.210153	1.06565	0.92037	1.23387
ebi-a-GCST90001882	finngen_R9_CHIRBIL_PRIM	outcome	|| id:ebi-a-GCST90001882	Inverse variance weighted	18	-0.0286333	0.0604977	0.636003	-0.147209	0.0899423	0.971773	0.863114	1.09411
ebi-a-GCST90001882	finngen_R9_CHIRBIL_PRIM	outcome	|| id:ebi-a-GCST90001882	MR Egger	18	-0.150479	0.101611	0.15805	-0.349637	0.0486792	0.860296	0.704944	1.04988
ebi-a-GCST90001882	finngen_R9_CHIRBIL_PRIM	outcome	|| id:ebi-a-GCST90001882	Weighted median	18	-0.0814727	0.0820896	0.320961	-0.242368	0.0794229	0.921758	0.784767	1.08266
ebi-a-GCST90001882	finngen_R9_CHIRBIL_PRIM	outcome	|| id:ebi-a-GCST90001882	Weighted mode	18	-0.0839862	0.0697044	0.244751	-0.220607	0.0526344	0.919444	0.802032	1.05404
ebi-a-GCST90001884	finngen_R9_CHIRBIL_PRIM	outcome	|| id:ebi-a-GCST90001884	Inverse variance weighted (multiplicative random effects)	84	-0.0648285	0.0461871	0.160436	-0.155355	0.0256982	0.937228	0.856111	1.02603
ebi-a-GCST90001884	finngen_R9_CHIRBIL_PRIM	outcome	|| id:ebi-a-GCST90001884	MR Egger	84	-0.0374105	0.0835367	0.655454	-0.201142	0.126321	0.963281	0.817796	1.13465
ebi-a-GCST90001884	finngen_R9_CHIRBIL_PRIM	outcome	|| id:ebi-a-GCST90001884	Weighted median	84	-0.0378207	0.0624908	0.545033	-0.160303	0.0846613	0.962886	0.851886	1.08835
ebi-a-GCST90001884	finngen_R9_CHIRBIL_PRIM	outcome	|| id:ebi-a-GCST90001884	Weighted mode	84	-0.0364933	0.0743146	0.624677	-0.18215	0.109163	0.964165	0.833476	1.11534
ebi-a-GCST90001890	finngen_R9_CHIRBIL_PRIM	outcome	|| id:ebi-a-GCST90001890	Inverse variance weighted	25	0.0677036	0.0885824	0.444688	-0.105918	0.241325	1.07005	0.899499	1.27293
ebi-a-GCST90001890	finngen_R9_CHIRBIL_PRIM	outcome	|| id:ebi-a-GCST90001890	MR Egger	25	-0.142344	0.194835	0.472408	-0.524221	0.239533	0.867323	0.592017	1.27066
ebi-a-GCST90001890	finngen_R9_CHIRBIL_PRIM	outcome	|| id:ebi-a-GCST90001890	Weighted median	25	0.108047	0.123641	0.382189	-0.134291	0.350384	1.1141	0.874336	1.41961
ebi-a-GCST90001890	finngen_R9_CHIRBIL_PRIM	outcome	|| id:ebi-a-GCST90001890	Weighted mode	25	-0.207522	0.18362	0.269573	-0.567418	0.152374	0.812595	0.566987	1.1646
ebi-a-GCST90001892	finngen_R9_CHIRBIL_PRIM	outcome	|| id:ebi-a-GCST90001892	Inverse variance weighted	71	-0.0577353	0.0427914	0.177265	-0.141606	0.0261359	0.9439	0.867963	1.02648
ebi-a-GCST90001892	finngen_R9_CHIRBIL_PRIM	outcome	|| id:ebi-a-GCST90001892	MR Egger	71	-0.103434	0.0821379	0.212174	-0.264425	0.057556	0.901735	0.767647	1.05924
ebi-a-GCST90001892	finngen_R9_CHIRBIL_PRIM	outcome	|| id:ebi-a-GCST90001892	Weighted median	71	-0.0701495	0.0640375	0.273322	-0.195663	0.0553639	0.932254	0.822289	1.05693
ebi-a-GCST90001892	finngen_R9_CHIRBIL_PRIM	outcome	|| id:ebi-a-GCST90001892	Weighted mode	71	-0.0675532	0.0712014	0.346006	-0.207108	0.0720017	0.934678	0.812932	1.07466
ebi-a-GCST90001894	finngen_R9_CHIRBIL_PRIM	outcome	|| id:ebi-a-GCST90001894	Inverse variance weighted	42	-0.0169496	0.01762	0.336074	-0.0514849	0.0175857	0.983193	0.949818	1.01774
ebi-a-GCST90001894	finngen_R9_CHIRBIL_PRIM	outcome	|| id:ebi-a-GCST90001894	MR Egger	42	-0.0206191	0.0184734	0.271017	-0.056827	0.0155887	0.979592	0.944758	1.01571
ebi-a-GCST90001894	finngen_R9_CHIRBIL_PRIM	outcome	|| id:ebi-a-GCST90001894	Weighted median	42	-0.023379	0.0218167	0.283896	-0.0661397	0.0193818	0.976892	0.936	1.01957
ebi-a-GCST90001894	finngen_R9_CHIRBIL_PRIM	outcome	|| id:ebi-a-GCST90001894	Weighted mode	42	-0.0212756	0.0191868	0.27395	-0.0588817	0.0163305	0.978949	0.942818	1.01646
ebi-a-GCST90001903	finngen_R9_CHIRBIL_PRIM	outcome	|| id:ebi-a-GCST90001903	Inverse variance weighted	30	0.0322999	0.0775422	0.677011	-0.119683	0.184283	1.03283	0.887202	1.20236
ebi-a-GCST90001903	finngen_R9_CHIRBIL_PRIM	outcome	|| id:ebi-a-GCST90001903	MR Egger	30	-0.00907486	0.186528	0.961542	-0.37467	0.35652	0.990966	0.687516	1.42835
ebi-a-GCST90001903	finngen_R9_CHIRBIL_PRIM	outcome	|| id:ebi-a-GCST90001903	Weighted median	30	-0.0728811	0.110338	0.508915	-0.289143	0.143381	0.929711	0.748905	1.15417
ebi-a-GCST90001903	finngen_R9_CHIRBIL_PRIM	outcome	|| id:ebi-a-GCST90001903	Weighted mode	30	-0.144985	0.213758	0.502979	-0.563951	0.273981	0.865035	0.568956	1.31519
ebi-a-GCST90001919	finngen_R9_CHIRBIL_PRIM	outcome	|| id:ebi-a-GCST90001919	Inverse variance weighted	23	0.04874	0.0680376	0.473764	-0.0846137	0.182094	1.04995	0.918867	1.19973
ebi-a-GCST90001919	finngen_R9_CHIRBIL_PRIM	outcome	|| id:ebi-a-GCST90001919	MR Egger	23	0.166988	0.0995593	0.108312	-0.0281479	0.362125	1.18174	0.972245	1.43638
ebi-a-GCST90001919	finngen_R9_CHIRBIL_PRIM	outcome	|| id:ebi-a-GCST90001919	Weighted median	23	0.12938	0.0865099	0.134771	-0.0401795	0.298939	1.13812	0.960617	1.34843
ebi-a-GCST90001919	finngen_R9_CHIRBIL_PRIM	outcome	|| id:ebi-a-GCST90001919	Weighted mode	23	0.164945	0.0872087	0.0718122	-0.00598371	0.335874	1.17933	0.994034	1.39916
ebi-a-GCST90001929	finngen_R9_CHIRBIL_PRIM	outcome	|| id:ebi-a-GCST90001929	Inverse variance weighted	30	0.0212116	0.0818004	0.795397	-0.139117	0.18154	1.02144	0.870126	1.19906
ebi-a-GCST90001929	finngen_R9_CHIRBIL_PRIM	outcome	|| id:ebi-a-GCST90001929	MR Egger	30	0.140092	0.16245	0.39581	-0.17831	0.458495	1.15038	0.836683	1.58169
ebi-a-GCST90001929	finngen_R9_CHIRBIL_PRIM	outcome	|| id:ebi-a-GCST90001929	Weighted median	30	0.0713092	0.116539	0.540609	-0.157107	0.299725	1.07391	0.854613	1.34949
ebi-a-GCST90001929	finngen_R9_CHIRBIL_PRIM	outcome	|| id:ebi-a-GCST90001929	Weighted mode	30	0.146417	0.171254	0.399575	-0.18924	0.482075	1.15768	0.827588	1.61943
ebi-a-GCST90001932	finngen_R9_CHIRBIL_PRIM	outcome	|| id:ebi-a-GCST90001932	Inverse variance weighted (multiplicative random effects)	44	0.0367274	0.0981873	0.708364	-0.15572	0.229175	1.03741	0.855799	1.25756
ebi-a-GCST90001932	finngen_R9_CHIRBIL_PRIM	outcome	|| id:ebi-a-GCST90001932	MR Egger	44	-0.0131335	0.196974	0.947156	-0.399202	0.372935	0.986952	0.670855	1.45199
ebi-a-GCST90001932	finngen_R9_CHIRBIL_PRIM	outcome	|| id:ebi-a-GCST90001932	Weighted median	44	-0.0546914	0.102631	0.594109	-0.255849	0.146466	0.946777	0.774259	1.15774
ebi-a-GCST90001932	finngen_R9_CHIRBIL_PRIM	outcome	|| id:ebi-a-GCST90001932	Weighted mode	44	-0.0463271	0.106028	0.664348	-0.254143	0.161489	0.95473	0.775581	1.17526
ebi-a-GCST90001938	finngen_R9_CHIRBIL_PRIM	outcome	|| id:ebi-a-GCST90001938	Inverse variance weighted	16	-0.0458936	0.120258	0.702738	-0.281598	0.189811	0.955144	0.754577	1.20902
ebi-a-GCST90001938	finngen_R9_CHIRBIL_PRIM	outcome	|| id:ebi-a-GCST90001938	MR Egger	16	0.156819	0.222426	0.492352	-0.279137	0.592774	1.16978	0.756436	1.809
ebi-a-GCST90001938	finngen_R9_CHIRBIL_PRIM	outcome	|| id:ebi-a-GCST90001938	Weighted median	16	-0.0620155	0.171589	0.717786	-0.398329	0.274298	0.939868	0.671441	1.31561
ebi-a-GCST90001938	finngen_R9_CHIRBIL_PRIM	outcome	|| id:ebi-a-GCST90001938	Weighted mode	16	-0.133766	0.214324	0.54192	-0.553841	0.28631	0.874795	0.574738	1.33151
ebi-a-GCST90001955	finngen_R9_CHIRBIL_PRIM	outcome	|| id:ebi-a-GCST90001955	Inverse variance weighted	73	-0.00501919	0.0284974	0.860194	-0.0608742	0.0508358	0.994993	0.940942	1.05215
ebi-a-GCST90001955	finngen_R9_CHIRBIL_PRIM	outcome	|| id:ebi-a-GCST90001955	MR Egger	73	0.0609103	0.0519479	0.244905	-0.0409076	0.162728	1.0628	0.959918	1.17672
ebi-a-GCST90001955	finngen_R9_CHIRBIL_PRIM	outcome	|| id:ebi-a-GCST90001955	Weighted median	73	0.0349283	0.0442327	0.429732	-0.0517677	0.121624	1.03555	0.949549	1.12933
ebi-a-GCST90001955	finngen_R9_CHIRBIL_PRIM	outcome	|| id:ebi-a-GCST90001955	Weighted mode	73	0.0346153	0.0483372	0.476233	-0.0601256	0.129356	1.03522	0.941646	1.1381
ebi-a-GCST90002019	finngen_R9_CHIRBIL_PRIM	outcome	|| id:ebi-a-GCST90002019	Inverse variance weighted	23	0.0395164	0.0479305	0.409683	-0.0544274	0.13346	1.04031	0.947027	1.14278
ebi-a-GCST90002019	finngen_R9_CHIRBIL_PRIM	outcome	|| id:ebi-a-GCST90002019	MR Egger	23	0.0754576	0.0679092	0.279062	-0.0576444	0.20856	1.07838	0.943986	1.2319
ebi-a-GCST90002019	finngen_R9_CHIRBIL_PRIM	outcome	|| id:ebi-a-GCST90002019	Weighted median	23	0.036264	0.0654608	0.579592	-0.0920392	0.164567	1.03693	0.912069	1.17888
ebi-a-GCST90002019	finngen_R9_CHIRBIL_PRIM	outcome	|| id:ebi-a-GCST90002019	Weighted mode	23	0.0301099	0.0580986	0.609453	-0.0837633	0.143983	1.03057	0.919649	1.15486
ebi-a-GCST90002020	finngen_R9_CHIRBIL_PRIM	outcome	|| id:ebi-a-GCST90002020	Inverse variance weighted (multiplicative random effects)	17	-0.0402102	0.110474	0.715873	-0.256739	0.176319	0.960587	0.77357	1.19282
ebi-a-GCST90002020	finngen_R9_CHIRBIL_PRIM	outcome	|| id:ebi-a-GCST90002020	MR Egger	17	-0.384723	0.254447	0.151315	-0.88344	0.113994	0.680639	0.413359	1.12074
ebi-a-GCST90002020	finngen_R9_CHIRBIL_PRIM	outcome	|| id:ebi-a-GCST90002020	Weighted median	17	-0.00260556	0.127735	0.983726	-0.252967	0.247756	0.997398	0.776493	1.28115
ebi-a-GCST90002020	finngen_R9_CHIRBIL_PRIM	outcome	|| id:ebi-a-GCST90002020	Weighted mode	17	-0.0652256	0.174924	0.714132	-0.408077	0.277626	0.936856	0.664928	1.31999
ebi-a-GCST90002021	finngen_R9_CHIRBIL_PRIM	outcome	|| id:ebi-a-GCST90002021	Inverse variance weighted	18	0.0604018	0.077618	0.436455	-0.0917295	0.212533	1.06226	0.912352	1.23681
ebi-a-GCST90002021	finngen_R9_CHIRBIL_PRIM	outcome	|| id:ebi-a-GCST90002021	MR Egger	18	-0.0285949	0.161264	0.861484	-0.344672	0.287482	0.97181	0.708453	1.33307
ebi-a-GCST90002021	finngen_R9_CHIRBIL_PRIM	outcome	|| id:ebi-a-GCST90002021	Weighted median	18	0.049816	0.101941	0.62507	-0.149987	0.249619	1.05108	0.860719	1.28354
ebi-a-GCST90002021	finngen_R9_CHIRBIL_PRIM	outcome	|| id:ebi-a-GCST90002021	Weighted mode	18	0.00404169	0.169719	0.981278	-0.328608	0.336691	1.00405	0.719925	1.40031
ebi-a-GCST90002036	finngen_R9_CHIRBIL_PRIM	outcome	|| id:ebi-a-GCST90002036	Inverse variance weighted	35	-0.0394808	0.0508387	0.437401	-0.139125	0.0601631	0.961288	0.87012	1.06201
ebi-a-GCST90002036	finngen_R9_CHIRBIL_PRIM	outcome	|| id:ebi-a-GCST90002036	MR Egger	35	-0.0992881	0.0679215	0.153252	-0.232414	0.033838	0.905482	0.792618	1.03442
ebi-a-GCST90002036	finngen_R9_CHIRBIL_PRIM	outcome	|| id:ebi-a-GCST90002036	Weighted median	35	-0.064812	0.0796105	0.415579	-0.220849	0.0912245	0.937244	0.801838	1.09551
ebi-a-GCST90002036	finngen_R9_CHIRBIL_PRIM	outcome	|| id:ebi-a-GCST90002036	Weighted mode	35	-0.0433546	0.0750827	0.567457	-0.190517	0.103807	0.957572	0.826532	1.10939
ebi-a-GCST90002062	finngen_R9_CHIRBIL_PRIM	outcome	|| id:ebi-a-GCST90002062	Inverse variance weighted (multiplicative random effects)	24	0.0186619	0.122481	0.878898	-0.2214	0.258724	1.01884	0.801396	1.29528
ebi-a-GCST90002062	finngen_R9_CHIRBIL_PRIM	outcome	|| id:ebi-a-GCST90002062	MR Egger	24	-0.33804	0.213908	0.128308	-0.7573	0.0812189	0.713166	0.468931	1.08461
ebi-a-GCST90002062	finngen_R9_CHIRBIL_PRIM	outcome	|| id:ebi-a-GCST90002062	Weighted median	24	-0.102465	0.139625	0.463033	-0.37613	0.171199	0.90261	0.686513	1.18673
ebi-a-GCST90002062	finngen_R9_CHIRBIL_PRIM	outcome	|| id:ebi-a-GCST90002062	Weighted mode	24	-0.145705	0.129795	0.273198	-0.400102	0.108692	0.864413	0.670251	1.11482
ebi-a-GCST90002087	finngen_R9_CHIRBIL_PRIM	outcome	|| id:ebi-a-GCST90002087	Inverse variance weighted (multiplicative random effects)	46	-0.0190714	0.0574662	0.739986	-0.131705	0.0935624	0.981109	0.876599	1.09808
ebi-a-GCST90002087	finngen_R9_CHIRBIL_PRIM	outcome	|| id:ebi-a-GCST90002087	MR Egger	46	-0.0679833	0.0807369	0.404322	-0.226228	0.0902611	0.934276	0.797537	1.09446
ebi-a-GCST90002087	finngen_R9_CHIRBIL_PRIM	outcome	|| id:ebi-a-GCST90002087	Weighted median	46	-0.0270931	0.0751609	0.718497	-0.174408	0.120222	0.973271	0.839954	1.12775
ebi-a-GCST90002087	finngen_R9_CHIRBIL_PRIM	outcome	|| id:ebi-a-GCST90002087	Weighted mode	46	-0.0449005	0.059916	0.457522	-0.162336	0.0725349	0.956093	0.850156	1.07523
ebi-a-GCST90002088	finngen_R9_CHIRBIL_PRIM	outcome	|| id:ebi-a-GCST90002088	Inverse variance weighted	42	-0.0328921	0.0479663	0.492881	-0.126906	0.0611218	0.967643	0.880816	1.06303
ebi-a-GCST90002088	finngen_R9_CHIRBIL_PRIM	outcome	|| id:ebi-a-GCST90002088	MR Egger	42	-0.0838116	0.0677151	0.22304	-0.216533	0.04891	0.919605	0.805306	1.05013
ebi-a-GCST90002088	finngen_R9_CHIRBIL_PRIM	outcome	|| id:ebi-a-GCST90002088	Weighted median	42	-0.0278339	0.0762133	0.714954	-0.177212	0.121544	0.97255	0.837602	1.12924
ebi-a-GCST90002088	finngen_R9_CHIRBIL_PRIM	outcome	|| id:ebi-a-GCST90002088	Weighted mode	42	-0.0451602	0.0606477	0.460742	-0.16403	0.0737093	0.955844	0.848717	1.07649
ebi-a-GCST90002089	finngen_R9_CHIRBIL_PRIM	outcome	|| id:ebi-a-GCST90002089	Inverse variance weighted	23	-0.0273074	0.0753853	0.717175	-0.175063	0.120448	0.973062	0.839405	1.128
ebi-a-GCST90002089	finngen_R9_CHIRBIL_PRIM	outcome	|| id:ebi-a-GCST90002089	MR Egger	23	-0.00707333	0.127077	0.956137	-0.256144	0.241998	0.992952	0.77403	1.27379
ebi-a-GCST90002089	finngen_R9_CHIRBIL_PRIM	outcome	|| id:ebi-a-GCST90002089	Weighted median	23	-0.0737242	0.0927334	0.426606	-0.255482	0.108033	0.928928	0.774543	1.11408
ebi-a-GCST90002089	finngen_R9_CHIRBIL_PRIM	outcome	|| id:ebi-a-GCST90002089	Weighted mode	23	-0.0718072	0.09344	0.450371	-0.25495	0.111335	0.93071	0.774956	1.11777
ebi-a-GCST90002104	finngen_R9_CHIRBIL_PRIM	outcome	|| id:ebi-a-GCST90002104	Inverse variance weighted (multiplicative random effects)	119	-0.0274457	0.0425702	0.519111	-0.110883	0.0559919	0.972927	0.895043	1.05759
ebi-a-GCST90002104	finngen_R9_CHIRBIL_PRIM	outcome	|| id:ebi-a-GCST90002104	MR Egger	119	-0.0492073	0.077778	0.528188	-0.201652	0.103238	0.951984	0.817379	1.10875
ebi-a-GCST90002104	finngen_R9_CHIRBIL_PRIM	outcome	|| id:ebi-a-GCST90002104	Weighted median	119	0.0641054	0.0485736	0.186916	-0.0310988	0.15931	1.0662	0.96938	1.1727
ebi-a-GCST90002104	finngen_R9_CHIRBIL_PRIM	outcome	|| id:ebi-a-GCST90002104	Weighted mode	119	0.0823453	0.061804	0.185309	-0.0387907	0.203481	1.08583	0.961952	1.22566
ebi-a-GCST90002114	finngen_R9_CHIRBIL_PRIM	outcome	|| id:ebi-a-GCST90002114	Inverse variance weighted	20	-0.219417	0.0925963	0.0178069	-0.400906	-0.0379283	0.802987	0.669713	0.962782
ebi-a-GCST90002114	finngen_R9_CHIRBIL_PRIM	outcome	|| id:ebi-a-GCST90002114	MR Egger	20	-0.324028	0.184439	0.0959436	-0.685528	0.037472	0.72323	0.503824	1.03818
ebi-a-GCST90002114	finngen_R9_CHIRBIL_PRIM	outcome	|| id:ebi-a-GCST90002114	Weighted median	20	-0.301326	0.135003	0.0256154	-0.565933	-0.03672	0.739836	0.56783	0.963946
ebi-a-GCST90002114	finngen_R9_CHIRBIL_PRIM	outcome	|| id:ebi-a-GCST90002114	Weighted mode	20	-0.362433	0.174907	0.0521039	-0.705252	-0.0196149	0.695981	0.493984	0.980576
ebi-a-GCST90001411	finngen_R9_CHIRBIL_PRIM	outcome	|| id:ebi-a-GCST90001411	Inverse variance weighted	22	-0.0853075	0.110679	0.440847	-0.302239	0.131624	0.91823	0.739162	1.14068
ebi-a-GCST90001411	finngen_R9_CHIRBIL_PRIM	outcome	|| id:ebi-a-GCST90001411	MR Egger	22	0.0378253	0.248302	0.880448	-0.448846	0.524497	1.03855	0.638364	1.68961
ebi-a-GCST90001411	finngen_R9_CHIRBIL_PRIM	outcome	|| id:ebi-a-GCST90001411	Weighted median	22	-0.199815	0.157328	0.204064	-0.508178	0.108547	0.818882	0.601591	1.11466
ebi-a-GCST90001411	finngen_R9_CHIRBIL_PRIM	outcome	|| id:ebi-a-GCST90001411	Weighted mode	22	-0.176561	0.170702	0.312751	-0.511138	0.158015	0.838147	0.599813	1.17118
ebi-a-GCST90001447	finngen_R9_CHIRBIL_PRIM	outcome	|| id:ebi-a-GCST90001447	Inverse variance weighted	25	-0.0246617	0.0639532	0.699777	-0.15001	0.100686	0.97564	0.860699	1.10593
ebi-a-GCST90001447	finngen_R9_CHIRBIL_PRIM	outcome	|| id:ebi-a-GCST90001447	MR Egger	25	-0.0371238	0.0961393	0.702937	-0.225557	0.151309	0.963557	0.798072	1.16336
ebi-a-GCST90001447	finngen_R9_CHIRBIL_PRIM	outcome	|| id:ebi-a-GCST90001447	Weighted median	25	-0.0264296	0.0976529	0.786661	-0.217829	0.16497	0.973917	0.804263	1.17936
ebi-a-GCST90001447	finngen_R9_CHIRBIL_PRIM	outcome	|| id:ebi-a-GCST90001447	Weighted mode	25	-0.029176	0.0881871	0.743635	-0.202023	0.143671	0.971246	0.817076	1.1545
ebi-a-GCST90001449	finngen_R9_CHIRBIL_PRIM	outcome	|| id:ebi-a-GCST90001449	Inverse variance weighted	24	-0.102809	0.0807361	0.202878	-0.261052	0.0554337	0.902299	0.770241	1.057
ebi-a-GCST90001449	finngen_R9_CHIRBIL_PRIM	outcome	|| id:ebi-a-GCST90001449	MR Egger	24	-0.0451166	0.149141	0.765105	-0.337433	0.2472	0.955886	0.7136	1.28043
ebi-a-GCST90001449	finngen_R9_CHIRBIL_PRIM	outcome	|| id:ebi-a-GCST90001449	Weighted median	24	-0.172228	0.126509	0.173392	-0.420187	0.0757303	0.841787	0.656924	1.07867
ebi-a-GCST90001449	finngen_R9_CHIRBIL_PRIM	outcome	|| id:ebi-a-GCST90001449	Weighted mode	24	-0.127063	0.137456	0.364883	-0.396477	0.142352	0.880678	0.672685	1.15298
ebi-a-GCST90001480	finngen_R9_CHIRBIL_PRIM	outcome	|| id:ebi-a-GCST90001480	Inverse variance weighted (multiplicative random effects)	48	-0.0446704	0.0577548	0.439256	-0.15787	0.068529	0.956313	0.853961	1.07093
ebi-a-GCST90001480	finngen_R9_CHIRBIL_PRIM	outcome	|| id:ebi-a-GCST90001480	MR Egger	48	-0.104803	0.0844108	0.220683	-0.270249	0.0606418	0.900502	0.76319	1.06252
ebi-a-GCST90001480	finngen_R9_CHIRBIL_PRIM	outcome	|| id:ebi-a-GCST90001480	Weighted median	48	-0.0515189	0.0852511	0.545631	-0.218611	0.115573	0.949786	0.803634	1.12252
ebi-a-GCST90001480	finngen_R9_CHIRBIL_PRIM	outcome	|| id:ebi-a-GCST90001480	Weighted mode	48	-0.0805155	0.0888569	0.369492	-0.254675	0.0936441	0.922641	0.775168	1.09817
ebi-a-GCST90001483	finngen_R9_CHIRBIL_PRIM	outcome	|| id:ebi-a-GCST90001483	Inverse variance weighted	150	-0.0264866	0.0268775	0.3244	-0.0791664	0.0261933	0.973861	0.923886	1.02654
ebi-a-GCST90001483	finngen_R9_CHIRBIL_PRIM	outcome	|| id:ebi-a-GCST90001483	MR Egger	150	0.00414813	0.0419322	0.921332	-0.0780391	0.0863353	1.00416	0.924928	1.09017
ebi-a-GCST90001483	finngen_R9_CHIRBIL_PRIM	outcome	|| id:ebi-a-GCST90001483	Weighted median	150	-0.0362886	0.0446979	0.41687	-0.123896	0.0513192	0.964362	0.883471	1.05266
ebi-a-GCST90001483	finngen_R9_CHIRBIL_PRIM	outcome	|| id:ebi-a-GCST90001483	Weighted mode	150	-0.0171184	0.0443067	0.69978	-0.10396	0.0697227	0.983027	0.901262	1.07221
ebi-a-GCST90001495	finngen_R9_CHIRBIL_PRIM	outcome	|| id:ebi-a-GCST90001495	Inverse variance weighted	192	-0.00913938	0.0248882	0.713457	-0.0579203	0.0396416	0.990902	0.943725	1.04044
ebi-a-GCST90001495	finngen_R9_CHIRBIL_PRIM	outcome	|| id:ebi-a-GCST90001495	MR Egger	192	-0.0125227	0.046741	0.789055	-0.104135	0.0790898	0.987555	0.901104	1.0823
ebi-a-GCST90001495	finngen_R9_CHIRBIL_PRIM	outcome	|| id:ebi-a-GCST90001495	Weighted median	192	-0.0206362	0.0420835	0.623876	-0.10312	0.0618474	0.979575	0.902019	1.0638
ebi-a-GCST90001495	finngen_R9_CHIRBIL_PRIM	outcome	|| id:ebi-a-GCST90001495	Weighted mode	192	-0.013278	0.0408365	0.745423	-0.0933175	0.0667615	0.98681	0.910904	1.06904
ebi-a-GCST90001527	finngen_R9_CHIRBIL_PRIM	outcome	|| id:ebi-a-GCST90001527	Inverse variance weighted	28	-0.00876756	0.0448171	0.8449	-0.0966092	0.079074	0.991271	0.907911	1.08228
ebi-a-GCST90001527	finngen_R9_CHIRBIL_PRIM	outcome	|| id:ebi-a-GCST90001527	MR Egger	28	-0.0109695	0.0564115	0.84733	-0.121536	0.0995969	0.98909	0.885559	1.10473
ebi-a-GCST90001527	finngen_R9_CHIRBIL_PRIM	outcome	|| id:ebi-a-GCST90001527	Weighted median	28	-0.0355845	0.0599345	0.552697	-0.153056	0.0818871	0.965041	0.858082	1.08533
ebi-a-GCST90001527	finngen_R9_CHIRBIL_PRIM	outcome	|| id:ebi-a-GCST90001527	Weighted mode	28	-0.0293992	0.0476193	0.542156	-0.122733	0.0639346	0.971029	0.8845	1.06602
ebi-a-GCST90001539	finngen_R9_CHIRBIL_PRIM	outcome	|| id:ebi-a-GCST90001539	Inverse variance weighted	25	-0.017572	0.0786952	0.823308	-0.171815	0.136671	0.982581	0.842135	1.14645
ebi-a-GCST90001539	finngen_R9_CHIRBIL_PRIM	outcome	|| id:ebi-a-GCST90001539	MR Egger	25	-0.0366947	0.130304	0.780762	-0.292091	0.218702	0.96397	0.7467	1.24446
ebi-a-GCST90001539	finngen_R9_CHIRBIL_PRIM	outcome	|| id:ebi-a-GCST90001539	Weighted median	25	-0.0260372	0.12195	0.830932	-0.26506	0.212986	0.974299	0.76716	1.23737
ebi-a-GCST90001539	finngen_R9_CHIRBIL_PRIM	outcome	|| id:ebi-a-GCST90001539	Weighted mode	25	-0.0254464	0.124171	0.839354	-0.268821	0.217929	0.974875	0.76428	1.2435
ebi-a-GCST90001542	finngen_R9_CHIRBIL_PRIM	outcome	|| id:ebi-a-GCST90001542	Inverse variance weighted	26	-8.68781e-05	0.0405812	0.998292	-0.079626	0.0794522	0.999913	0.923462	1.08269
ebi-a-GCST90001542	finngen_R9_CHIRBIL_PRIM	outcome	|| id:ebi-a-GCST90001542	MR Egger	26	-0.0304782	0.0516184	0.560407	-0.13165	0.0706939	0.969982	0.876647	1.07325
ebi-a-GCST90001542	finngen_R9_CHIRBIL_PRIM	outcome	|| id:ebi-a-GCST90001542	Weighted median	26	-0.00314632	0.0514947	0.95128	-0.104076	0.0977832	0.996859	0.901157	1.10272
ebi-a-GCST90001542	finngen_R9_CHIRBIL_PRIM	outcome	|| id:ebi-a-GCST90001542	Weighted mode	26	0.00704141	0.0490267	0.886949	-0.089051	0.103134	1.00707	0.914799	1.10864
ebi-a-GCST90001546	finngen_R9_CHIRBIL_PRIM	outcome	|| id:ebi-a-GCST90001546	Inverse variance weighted (multiplicative random effects)	44	-0.0347097	0.106098	0.743557	-0.242663	0.173243	0.965886	0.784536	1.18916
ebi-a-GCST90001546	finngen_R9_CHIRBIL_PRIM	outcome	|| id:ebi-a-GCST90001546	MR Egger	44	-0.0272745	0.231226	0.906665	-0.480478	0.425929	0.973094	0.618488	1.53101
ebi-a-GCST90001546	finngen_R9_CHIRBIL_PRIM	outcome	|| id:ebi-a-GCST90001546	Weighted median	44	-0.140591	0.132413	0.288343	-0.400121	0.118938	0.868844	0.670239	1.1263
ebi-a-GCST90001546	finngen_R9_CHIRBIL_PRIM	outcome	|| id:ebi-a-GCST90001546	Weighted mode	44	-0.296506	0.302177	0.331967	-0.888774	0.295761	0.743411	0.411159	1.34415
ebi-a-GCST90001555	finngen_R9_CHIRBIL_PRIM	outcome	|| id:ebi-a-GCST90001555	Inverse variance weighted (multiplicative random effects)	40	0.058474	0.0385186	0.128997	-0.0170225	0.133971	1.06022	0.983122	1.14336
ebi-a-GCST90001555	finngen_R9_CHIRBIL_PRIM	outcome	|| id:ebi-a-GCST90001555	MR Egger	40	0.0687642	0.0452528	0.1369	-0.0199313	0.15746	1.07118	0.980266	1.17053
ebi-a-GCST90001555	finngen_R9_CHIRBIL_PRIM	outcome	|| id:ebi-a-GCST90001555	Weighted median	40	0.0458224	0.0470713	0.330321	-0.0464374	0.138082	1.04689	0.954624	1.14807
ebi-a-GCST90001555	finngen_R9_CHIRBIL_PRIM	outcome	|| id:ebi-a-GCST90001555	Weighted mode	40	0.0600318	0.0362277	0.10553	-0.0109745	0.131038	1.06187	0.989085	1.14001
ebi-a-GCST90001556	finngen_R9_CHIRBIL_PRIM	outcome	|| id:ebi-a-GCST90001556	Inverse variance weighted (multiplicative random effects)	25	0.0296946	0.0702057	0.67232	-0.107909	0.167298	1.03014	0.89771	1.18211
ebi-a-GCST90001556	finngen_R9_CHIRBIL_PRIM	outcome	|| id:ebi-a-GCST90001556	MR Egger	25	0.0548233	0.0908731	0.552216	-0.123288	0.232935	1.05635	0.884009	1.2623
ebi-a-GCST90001556	finngen_R9_CHIRBIL_PRIM	outcome	|| id:ebi-a-GCST90001556	Weighted median	25	0.0546547	0.071091	0.442013	-0.0846837	0.193993	1.05618	0.918803	1.21409
ebi-a-GCST90001556	finngen_R9_CHIRBIL_PRIM	outcome	|| id:ebi-a-GCST90001556	Weighted mode	25	0.0132124	0.0632513	0.836299	-0.11076	0.137185	1.0133	0.895153	1.14704
ebi-a-GCST90001563	finngen_R9_CHIRBIL_PRIM	outcome	|| id:ebi-a-GCST90001563	Inverse variance weighted	5	0.0989249	0.0808461	0.221096	-0.0595336	0.257383	1.10398	0.942204	1.29354
ebi-a-GCST90001563	finngen_R9_CHIRBIL_PRIM	outcome	|| id:ebi-a-GCST90001563	MR Egger	5	0.0211786	0.104391	0.852212	-0.183428	0.225785	1.0214	0.832412	1.25331
ebi-a-GCST90001563	finngen_R9_CHIRBIL_PRIM	outcome	|| id:ebi-a-GCST90001563	Weighted median	5	0.0830077	0.0923381	0.368677	-0.0979749	0.26399	1.08655	0.906672	1.30212
ebi-a-GCST90001563	finngen_R9_CHIRBIL_PRIM	outcome	|| id:ebi-a-GCST90001563	Weighted mode	5	0.0829018	0.0843902	0.38154	-0.082503	0.248307	1.08644	0.920809	1.28185
ebi-a-GCST90001571	finngen_R9_CHIRBIL_PRIM	outcome	|| id:ebi-a-GCST90001571	Inverse variance weighted	29	-0.150932	0.0779071	0.052705	-0.30363	0.00176615	0.859906	0.738134	1.00177
ebi-a-GCST90001571	finngen_R9_CHIRBIL_PRIM	outcome	|| id:ebi-a-GCST90001571	MR Egger	29	-0.0789285	0.135707	0.565654	-0.344914	0.187057	0.924106	0.708281	1.2057
ebi-a-GCST90001571	finngen_R9_CHIRBIL_PRIM	outcome	|| id:ebi-a-GCST90001571	Weighted median	29	-0.156674	0.117874	0.183795	-0.387707	0.0743594	0.854983	0.678611	1.07719
ebi-a-GCST90001571	finngen_R9_CHIRBIL_PRIM	outcome	|| id:ebi-a-GCST90001571	Weighted mode	29	-0.152959	0.137653	0.275936	-0.42276	0.116841	0.858165	0.655236	1.12394
ebi-a-GCST90001579	finngen_R9_CHIRBIL_PRIM	outcome	|| id:ebi-a-GCST90001579	Inverse variance weighted	29	0.016877	0.0613043	0.783087	-0.10328	0.137033	1.01702	0.901875	1.14687
ebi-a-GCST90001579	finngen_R9_CHIRBIL_PRIM	outcome	|| id:ebi-a-GCST90001579	MR Egger	29	0.0804457	0.0805581	0.326852	-0.0774481	0.23834	1.08377	0.925475	1.26914
ebi-a-GCST90001579	finngen_R9_CHIRBIL_PRIM	outcome	|| id:ebi-a-GCST90001579	Weighted median	29	0.0808657	0.0865234	0.349989	-0.0887203	0.250452	1.08423	0.915101	1.28461
ebi-a-GCST90001579	finngen_R9_CHIRBIL_PRIM	outcome	|| id:ebi-a-GCST90001579	Weighted mode	29	0.0784946	0.0798226	0.33385	-0.0779577	0.234947	1.08166	0.925004	1.26484
ebi-a-GCST90001581	finngen_R9_CHIRBIL_PRIM	outcome	|| id:ebi-a-GCST90001581	Inverse variance weighted	31	0.00421996	0.0092549	0.648411	-0.0139196	0.0223596	1.00423	0.986177	1.02261
ebi-a-GCST90001581	finngen_R9_CHIRBIL_PRIM	outcome	|| id:ebi-a-GCST90001581	MR Egger	31	0.00274299	0.0095217	0.775336	-0.0159195	0.0214055	1.00275	0.984207	1.02164
ebi-a-GCST90001581	finngen_R9_CHIRBIL_PRIM	outcome	|| id:ebi-a-GCST90001581	Weighted median	31	0.0038999	0.00915501	0.670119	-0.0140439	0.0218437	1.00391	0.986054	1.02208
ebi-a-GCST90001581	finngen_R9_CHIRBIL_PRIM	outcome	|| id:ebi-a-GCST90001581	Weighted mode	31	0.00286353	0.00892654	0.750595	-0.0146325	0.0203596	1.00287	0.985474	1.02057
ebi-a-GCST90001619	finngen_R9_CHIRBIL_PRIM	outcome	|| id:ebi-a-GCST90001619	Inverse variance weighted	50	0.0426195	0.0383556	0.266495	-0.0325574	0.117796	1.04354	0.967967	1.12502
ebi-a-GCST90001619	finngen_R9_CHIRBIL_PRIM	outcome	|| id:ebi-a-GCST90001619	MR Egger	50	0.063442	0.0509915	0.219479	-0.0365014	0.163385	1.0655	0.964157	1.17749
ebi-a-GCST90001619	finngen_R9_CHIRBIL_PRIM	outcome	|| id:ebi-a-GCST90001619	Weighted median	50	-0.00452771	0.0615842	0.941392	-0.125233	0.116177	0.995483	0.882292	1.12319
ebi-a-GCST90001619	finngen_R9_CHIRBIL_PRIM	outcome	|| id:ebi-a-GCST90001619	Weighted mode	50	0.00645682	0.0555426	0.90793	-0.102407	0.11532	1.00648	0.902662	1.12223
ebi-a-GCST90001646	finngen_R9_CHIRBIL_PRIM	outcome	|| id:ebi-a-GCST90001646	Inverse variance weighted	32	-0.031798	0.0447748	0.477595	-0.119557	0.0559606	0.968702	0.887314	1.05756
ebi-a-GCST90001646	finngen_R9_CHIRBIL_PRIM	outcome	|| id:ebi-a-GCST90001646	MR Egger	32	-0.065373	0.0588246	0.275257	-0.180669	0.0499232	0.936718	0.834711	1.05119
ebi-a-GCST90001646	finngen_R9_CHIRBIL_PRIM	outcome	|| id:ebi-a-GCST90001646	Weighted median	32	-0.0497914	0.0638207	0.435287	-0.17488	0.0752971	0.951428	0.839558	1.0782
ebi-a-GCST90001646	finngen_R9_CHIRBIL_PRIM	outcome	|| id:ebi-a-GCST90001646	Weighted mode	32	-0.0253141	0.0586186	0.668844	-0.140207	0.0895784	0.975004	0.869179	1.09371
ebi-a-GCST90001650	finngen_R9_CHIRBIL_PRIM	outcome	|| id:ebi-a-GCST90001650	Inverse variance weighted	65	-0.10734	0.048843	0.0279732	-0.203073	-0.0116082	0.89822	0.816219	0.988459
ebi-a-GCST90001650	finngen_R9_CHIRBIL_PRIM	outcome	|| id:ebi-a-GCST90001650	MR Egger	65	-0.146073	0.0975409	0.139243	-0.337253	0.0451075	0.864095	0.713728	1.04614
ebi-a-GCST90001650	finngen_R9_CHIRBIL_PRIM	outcome	|| id:ebi-a-GCST90001650	Weighted median	65	-0.195772	0.0763638	0.010357	-0.345445	-0.046099	0.8222	0.707905	0.954947
ebi-a-GCST90001650	finngen_R9_CHIRBIL_PRIM	outcome	|| id:ebi-a-GCST90001650	Weighted mode	65	-0.197408	0.0955126	0.0428007	-0.384613	-0.0102036	0.820855	0.680714	0.989848
ebi-a-GCST90001695	finngen_R9_CHIRBIL_PRIM	outcome	|| id:ebi-a-GCST90001695	Inverse variance weighted (multiplicative random effects)	599	1.50816e-05	2.6233e-05	0.565352	-3.6335e-05	6.64982e-05	1.00002	0.999964	1.00007
ebi-a-GCST90001695	finngen_R9_CHIRBIL_PRIM	outcome	|| id:ebi-a-GCST90001695	MR Egger	599	-2.16006e-05	3.22635e-05	0.503431	-8.48371e-05	4.16358e-05	0.999978	0.999915	1.00004
ebi-a-GCST90001695	finngen_R9_CHIRBIL_PRIM	outcome	|| id:ebi-a-GCST90001695	Weighted median	599	3.39958e-05	4.47797e-05	0.447746	-5.37724e-05	0.000121764	1.00003	0.999946	1.00012
ebi-a-GCST90001695	finngen_R9_CHIRBIL_PRIM	outcome	|| id:ebi-a-GCST90001695	Weighted mode	599	4.55295e-06	7.04326e-05	0.94848	-0.000133495	0.000142601	1	0.999867	1.00014
ebi-a-GCST90001709	finngen_R9_CHIRBIL_PRIM	outcome	|| id:ebi-a-GCST90001709	Inverse variance weighted	224	0.0124203	0.0230241	0.589577	-0.0327069	0.0575476	1.0125	0.967822	1.05924
ebi-a-GCST90001709	finngen_R9_CHIRBIL_PRIM	outcome	|| id:ebi-a-GCST90001709	MR Egger	224	0.0516614	0.0369857	0.163871	-0.0208307	0.124153	1.05302	0.979385	1.13219
ebi-a-GCST90001709	finngen_R9_CHIRBIL_PRIM	outcome	|| id:ebi-a-GCST90001709	Weighted median	224	0.00505658	0.0390255	0.896906	-0.0714334	0.0815465	1.00507	0.931058	1.08496
ebi-a-GCST90001709	finngen_R9_CHIRBIL_PRIM	outcome	|| id:ebi-a-GCST90001709	Weighted mode	224	0.0211518	0.039441	0.592294	-0.0561527	0.0984562	1.02138	0.945395	1.10347
ebi-a-GCST90001716	finngen_R9_CHIRBIL_PRIM	outcome	|| id:ebi-a-GCST90001716	Inverse variance weighted	224	0.00438718	0.0241206	0.855673	-0.0428891	0.0516635	1.0044	0.958018	1.05302
ebi-a-GCST90001716	finngen_R9_CHIRBIL_PRIM	outcome	|| id:ebi-a-GCST90001716	MR Egger	224	0.0414773	0.0408727	0.311309	-0.0386331	0.121588	1.04235	0.962104	1.12929
ebi-a-GCST90001716	finngen_R9_CHIRBIL_PRIM	outcome	|| id:ebi-a-GCST90001716	Weighted median	224	0.00449542	0.0426351	0.916027	-0.0790694	0.0880602	1.00451	0.923976	1.09205
ebi-a-GCST90001716	finngen_R9_CHIRBIL_PRIM	outcome	|| id:ebi-a-GCST90001716	Weighted mode	224	0.00725884	0.0439478	0.86896	-0.0788789	0.0933965	1.00729	0.924152	1.0979
ebi-a-GCST90001717	finngen_R9_CHIRBIL_PRIM	outcome	|| id:ebi-a-GCST90001717	Inverse variance weighted	233	0.0215057	0.0222311	0.333358	-0.0220672	0.0650786	1.02174	0.978175	1.06724
ebi-a-GCST90001717	finngen_R9_CHIRBIL_PRIM	outcome	|| id:ebi-a-GCST90001717	MR Egger	233	0.0283352	0.0370689	0.445413	-0.0443198	0.10099	1.02874	0.956648	1.10627
ebi-a-GCST90001717	finngen_R9_CHIRBIL_PRIM	outcome	|| id:ebi-a-GCST90001717	Weighted median	233	0.00211671	0.0379978	0.955576	-0.072359	0.0765924	1.00212	0.930197	1.0796
ebi-a-GCST90001717	finngen_R9_CHIRBIL_PRIM	outcome	|| id:ebi-a-GCST90001717	Weighted mode	233	0.0140688	0.0405964	0.729242	-0.0655002	0.0936378	1.01417	0.936599	1.09816
ebi-a-GCST90001730	finngen_R9_CHIRBIL_PRIM	outcome	|| id:ebi-a-GCST90001730	Inverse variance weighted	33	-0.00997616	0.0359427	0.781353	-0.0804239	0.0604716	0.990073	0.922725	1.06234
ebi-a-GCST90001730	finngen_R9_CHIRBIL_PRIM	outcome	|| id:ebi-a-GCST90001730	MR Egger	33	0.0224582	0.0437279	0.61118	-0.0632485	0.108165	1.02271	0.93871	1.11423
ebi-a-GCST90001730	finngen_R9_CHIRBIL_PRIM	outcome	|| id:ebi-a-GCST90001730	Weighted median	33	0.0264405	0.0504455	0.600182	-0.0724327	0.125314	1.02679	0.930128	1.1335
ebi-a-GCST90001730	finngen_R9_CHIRBIL_PRIM	outcome	|| id:ebi-a-GCST90001730	Weighted mode	33	0.0306851	0.0416838	0.467008	-0.0510151	0.112385	1.03116	0.950264	1.11894
ebi-a-GCST90001732	finngen_R9_CHIRBIL_PRIM	outcome	|| id:ebi-a-GCST90001732	Inverse variance weighted	26	-0.0589852	0.0890057	0.507515	-0.233436	0.115466	0.942721	0.791808	1.1224
ebi-a-GCST90001732	finngen_R9_CHIRBIL_PRIM	outcome	|| id:ebi-a-GCST90001732	MR Egger	26	-0.12751	0.14433	0.385751	-0.410396	0.155376	0.880285	0.663387	1.1681
ebi-a-GCST90001732	finngen_R9_CHIRBIL_PRIM	outcome	|| id:ebi-a-GCST90001732	Weighted median	26	-0.0997976	0.130528	0.44453	-0.355633	0.156038	0.905021	0.700729	1.16887
ebi-a-GCST90001732	finngen_R9_CHIRBIL_PRIM	outcome	|| id:ebi-a-GCST90001732	Weighted mode	26	-0.175721	0.153777	0.263989	-0.477123	0.125682	0.838852	0.620566	1.13392
ebi-a-GCST90001744	finngen_R9_CHIRBIL_PRIM	outcome	|| id:ebi-a-GCST90001744	Inverse variance weighted	21	0.0282594	0.0928201	0.760783	-0.153668	0.210187	1.02866	0.857557	1.23391
ebi-a-GCST90001744	finngen_R9_CHIRBIL_PRIM	outcome	|| id:ebi-a-GCST90001744	MR Egger	21	-0.0093797	0.143646	0.948619	-0.290925	0.272166	0.990664	0.747572	1.3128
ebi-a-GCST90001744	finngen_R9_CHIRBIL_PRIM	outcome	|| id:ebi-a-GCST90001744	Weighted median	21	0.023259	0.127798	0.855584	-0.227225	0.273743	1.02353	0.796742	1.31488
ebi-a-GCST90001744	finngen_R9_CHIRBIL_PRIM	outcome	|| id:ebi-a-GCST90001744	Weighted mode	21	0.0168143	0.118437	0.888525	-0.215322	0.248951	1.01696	0.806281	1.28268
ebi-a-GCST90001746	finngen_R9_CHIRBIL_PRIM	outcome	|| id:ebi-a-GCST90001746	Inverse variance weighted (multiplicative random effects)	43	-0.0177434	0.0796975	0.82382	-0.173951	0.138464	0.982413	0.840338	1.14851
ebi-a-GCST90001746	finngen_R9_CHIRBIL_PRIM	outcome	|| id:ebi-a-GCST90001746	MR Egger	43	0.0412778	0.110354	0.710296	-0.175017	0.257572	1.04214	0.839443	1.29379
ebi-a-GCST90001746	finngen_R9_CHIRBIL_PRIM	outcome	|| id:ebi-a-GCST90001746	Weighted median	43	0.041354	0.0910214	0.649589	-0.137048	0.219756	1.04222	0.871928	1.24577
ebi-a-GCST90001746	finngen_R9_CHIRBIL_PRIM	outcome	|| id:ebi-a-GCST90001746	Weighted mode	43	0.0323881	0.0731255	0.660103	-0.110938	0.175714	1.03292	0.894994	1.1921
ebi-a-GCST90001749	finngen_R9_CHIRBIL_PRIM	outcome	|| id:ebi-a-GCST90001749	Inverse variance weighted	22	-0.100729	0.0722663	0.163359	-0.242371	0.0409126	0.904178	0.784765	1.04176
ebi-a-GCST90001749	finngen_R9_CHIRBIL_PRIM	outcome	|| id:ebi-a-GCST90001749	MR Egger	22	0.0631038	0.136765	0.649489	-0.204956	0.331164	1.06514	0.814683	1.39259
ebi-a-GCST90001749	finngen_R9_CHIRBIL_PRIM	outcome	|| id:ebi-a-GCST90001749	Weighted median	22	-0.0362023	0.100248	0.718004	-0.232689	0.160284	0.964445	0.7924	1.17384
ebi-a-GCST90001749	finngen_R9_CHIRBIL_PRIM	outcome	|| id:ebi-a-GCST90001749	Weighted mode	22	-0.009771	0.116605	0.934013	-0.238317	0.218775	0.990277	0.787953	1.24455
ebi-a-GCST90001768	finngen_R9_CHIRBIL_PRIM	outcome	|| id:ebi-a-GCST90001768	Inverse variance weighted	30	0.0383374	0.062419	0.539087	-0.0840039	0.160679	1.03908	0.919428	1.17431
ebi-a-GCST90001768	finngen_R9_CHIRBIL_PRIM	outcome	|| id:ebi-a-GCST90001768	MR Egger	30	0.066819	0.0879189	0.453602	-0.105502	0.23914	1.0691	0.899873	1.27016
ebi-a-GCST90001768	finngen_R9_CHIRBIL_PRIM	outcome	|| id:ebi-a-GCST90001768	Weighted median	30	0.0490251	0.0755107	0.516179	-0.0989759	0.197026	1.05025	0.905765	1.21778
ebi-a-GCST90001768	finngen_R9_CHIRBIL_PRIM	outcome	|| id:ebi-a-GCST90001768	Weighted mode	30	0.0497543	0.0662161	0.458471	-0.0800293	0.179538	1.05101	0.923089	1.19666
ebi-a-GCST90001771	finngen_R9_CHIRBIL_PRIM	outcome	|| id:ebi-a-GCST90001771	Inverse variance weighted	38	-0.0313919	0.0459133	0.494151	-0.121382	0.0585981	0.969096	0.885696	1.06035
ebi-a-GCST90001771	finngen_R9_CHIRBIL_PRIM	outcome	|| id:ebi-a-GCST90001771	MR Egger	38	-0.00673655	0.0606311	0.912148	-0.125573	0.1121	0.993286	0.881991	1.11863
ebi-a-GCST90001771	finngen_R9_CHIRBIL_PRIM	outcome	|| id:ebi-a-GCST90001771	Weighted median	38	-0.0583583	0.0687818	0.396185	-0.193171	0.0764541	0.943312	0.824341	1.07945
ebi-a-GCST90001771	finngen_R9_CHIRBIL_PRIM	outcome	|| id:ebi-a-GCST90001771	Weighted mode	38	-0.0534901	0.0564206	0.34925	-0.164074	0.0570942	0.947915	0.848679	1.05876
ebi-a-GCST90001795	finngen_R9_CHIRBIL_PRIM	outcome	|| id:ebi-a-GCST90001795	Inverse variance weighted (multiplicative random effects)	26	-0.0173494	0.105686	0.869605	-0.224493	0.189794	0.9828	0.798921	1.209
ebi-a-GCST90001795	finngen_R9_CHIRBIL_PRIM	outcome	|| id:ebi-a-GCST90001795	MR Egger	26	0.0798047	0.173789	0.65022	-0.260822	0.420431	1.08308	0.770418	1.52262
ebi-a-GCST90001795	finngen_R9_CHIRBIL_PRIM	outcome	|| id:ebi-a-GCST90001795	Weighted median	26	-0.0014925	0.124309	0.99042	-0.245137	0.242152	0.998509	0.782597	1.27399
ebi-a-GCST90001795	finngen_R9_CHIRBIL_PRIM	outcome	|| id:ebi-a-GCST90001795	Weighted mode	26	0.0795879	0.135938	0.563478	-0.186851	0.346026	1.08284	0.829568	1.41344
ebi-a-GCST90001806	finngen_R9_CHIRBIL_PRIM	outcome	|| id:ebi-a-GCST90001806	Inverse variance weighted	76	0.12061	0.0477812	0.011596	0.0269584	0.214261	1.12818	1.02733	1.23895
ebi-a-GCST90001806	finngen_R9_CHIRBIL_PRIM	outcome	|| id:ebi-a-GCST90001806	MR Egger	76	-0.048238	0.0966385	0.619148	-0.237649	0.141173	0.952907	0.788479	1.15162
ebi-a-GCST90001806	finngen_R9_CHIRBIL_PRIM	outcome	|| id:ebi-a-GCST90001806	Weighted median	76	0.10504	0.0758532	0.166121	-0.0436327	0.253712	1.11075	0.957306	1.2888
ebi-a-GCST90001806	finngen_R9_CHIRBIL_PRIM	outcome	|| id:ebi-a-GCST90001806	Weighted mode	76	0.126867	0.108727	0.246972	-0.086238	0.339972	1.13527	0.917376	1.40491
ebi-a-GCST90001817	finngen_R9_CHIRBIL_PRIM	outcome	|| id:ebi-a-GCST90001817	Inverse variance weighted	16	0.0280269	0.100705	0.780776	-0.169354	0.225408	1.02842	0.84421	1.25283
ebi-a-GCST90001817	finngen_R9_CHIRBIL_PRIM	outcome	|| id:ebi-a-GCST90001817	MR Egger	16	-0.206798	0.164611	0.229573	-0.529436	0.11584	0.813184	0.588937	1.12282
ebi-a-GCST90001817	finngen_R9_CHIRBIL_PRIM	outcome	|| id:ebi-a-GCST90001817	Weighted median	16	-0.0688397	0.13578	0.612158	-0.334968	0.197289	0.933476	0.715361	1.2181
ebi-a-GCST90001817	finngen_R9_CHIRBIL_PRIM	outcome	|| id:ebi-a-GCST90001817	Weighted mode	16	-0.0789773	0.129077	0.549791	-0.331968	0.174013	0.924061	0.717511	1.19007
ebi-a-GCST90001821	finngen_R9_CHIRBIL_PRIM	outcome	|| id:ebi-a-GCST90001821	Inverse variance weighted	60	0.0273598	0.0509999	0.591635	-0.0726	0.12732	1.02774	0.929973	1.13578
ebi-a-GCST90001821	finngen_R9_CHIRBIL_PRIM	outcome	|| id:ebi-a-GCST90001821	MR Egger	60	0.0813791	0.101965	0.428066	-0.118473	0.281231	1.08478	0.888276	1.32476
ebi-a-GCST90001821	finngen_R9_CHIRBIL_PRIM	outcome	|| id:ebi-a-GCST90001821	Weighted median	60	0.10227	0.0822241	0.213575	-0.0588893	0.263429	1.10768	0.942811	1.30138
ebi-a-GCST90001821	finngen_R9_CHIRBIL_PRIM	outcome	|| id:ebi-a-GCST90001821	Weighted mode	60	0.10511	0.0766708	0.175592	-0.0451651	0.255385	1.11083	0.95584	1.29096
ebi-a-GCST90001822	finngen_R9_CHIRBIL_PRIM	outcome	|| id:ebi-a-GCST90001822	Inverse variance weighted (multiplicative random effects)	43	0.00117611	0.0705916	0.986707	-0.137183	0.139536	1.00118	0.87181	1.14974
ebi-a-GCST90001822	finngen_R9_CHIRBIL_PRIM	outcome	|| id:ebi-a-GCST90001822	MR Egger	43	0.256253	0.109314	0.0239938	0.0419984	0.470508	1.29208	1.04289	1.60081
ebi-a-GCST90001822	finngen_R9_CHIRBIL_PRIM	outcome	|| id:ebi-a-GCST90001822	Weighted median	43	0.0791398	0.0834861	0.34316	-0.0844929	0.242772	1.08236	0.918978	1.27478
ebi-a-GCST90001822	finngen_R9_CHIRBIL_PRIM	outcome	|| id:ebi-a-GCST90001822	Weighted mode	43	0.124603	0.0758518	0.107908	-0.0240664	0.273273	1.1327	0.976221	1.31426
ebi-a-GCST90001833	finngen_R9_CHIRBIL_PRIM	outcome	|| id:ebi-a-GCST90001833	Inverse variance weighted	29	0.0719005	0.0748014	0.336442	-0.0747102	0.218511	1.07455	0.928012	1.24422
ebi-a-GCST90001833	finngen_R9_CHIRBIL_PRIM	outcome	|| id:ebi-a-GCST90001833	MR Egger	29	0.0659428	0.14123	0.644304	-0.210868	0.342753	1.06817	0.809881	1.40882
ebi-a-GCST90001833	finngen_R9_CHIRBIL_PRIM	outcome	|| id:ebi-a-GCST90001833	Weighted median	29	0.0756156	0.112339	0.500883	-0.144569	0.2958	1.07855	0.865395	1.3442
ebi-a-GCST90001833	finngen_R9_CHIRBIL_PRIM	outcome	|| id:ebi-a-GCST90001833	Weighted mode	29	0.0483544	0.129952	0.712623	-0.206351	0.30306	1.04954	0.813548	1.354
ebi-a-GCST90001858	finngen_R9_CHIRBIL_PRIM	outcome	|| id:ebi-a-GCST90001858	Inverse variance weighted	88	0.0481419	0.0381944	0.207509	-0.0267191	0.123003	1.04932	0.973635	1.13089
ebi-a-GCST90001858	finngen_R9_CHIRBIL_PRIM	outcome	|| id:ebi-a-GCST90001858	MR Egger	88	0.0105067	0.0651977	0.872353	-0.117281	0.138294	1.01056	0.889335	1.14831
ebi-a-GCST90001858	finngen_R9_CHIRBIL_PRIM	outcome	|| id:ebi-a-GCST90001858	Weighted median	88	0.0530427	0.0550703	0.335456	-0.0548951	0.16098	1.05447	0.946584	1.17466
ebi-a-GCST90001858	finngen_R9_CHIRBIL_PRIM	outcome	|| id:ebi-a-GCST90001858	Weighted mode	88	0.0582844	0.0559714	0.30061	-0.0514196	0.167988	1.06002	0.94988	1.18292
ebi-a-GCST90001862	finngen_R9_CHIRBIL_PRIM	outcome	|| id:ebi-a-GCST90001862	Inverse variance weighted	14	0.0991824	0.070266	0.158089	-0.0385389	0.236904	1.10427	0.962194	1.26732
ebi-a-GCST90001862	finngen_R9_CHIRBIL_PRIM	outcome	|| id:ebi-a-GCST90001862	MR Egger	14	0.0640862	0.0951608	0.513423	-0.122429	0.250601	1.06618	0.884769	1.2848
ebi-a-GCST90001862	finngen_R9_CHIRBIL_PRIM	outcome	|| id:ebi-a-GCST90001862	Weighted median	14	0.0876653	0.114107	0.442327	-0.135985	0.311316	1.09162	0.872856	1.36522
ebi-a-GCST90001862	finngen_R9_CHIRBIL_PRIM	outcome	|| id:ebi-a-GCST90001862	Weighted mode	14	-0.0488846	0.118934	0.68775	-0.281995	0.184226	0.952291	0.754278	1.20229
ebi-a-GCST90001950	finngen_R9_CHIRBIL_PRIM	outcome	|| id:ebi-a-GCST90001950	Inverse variance weighted	36	0.0424824	0.046225	0.358077	-0.0481186	0.133083	1.0434	0.953021	1.14235
ebi-a-GCST90001950	finngen_R9_CHIRBIL_PRIM	outcome	|| id:ebi-a-GCST90001950	MR Egger	36	0.00688804	0.0942527	0.94217	-0.177847	0.191623	1.00691	0.83707	1.21121
ebi-a-GCST90001950	finngen_R9_CHIRBIL_PRIM	outcome	|| id:ebi-a-GCST90001950	Weighted median	36	0.0677755	0.0630585	0.282463	-0.0558192	0.19137	1.07013	0.94571	1.21091
ebi-a-GCST90001950	finngen_R9_CHIRBIL_PRIM	outcome	|| id:ebi-a-GCST90001950	Weighted mode	36	0.051096	0.0646664	0.434762	-0.07565	0.177842	1.05242	0.927141	1.19464
ebi-a-GCST90001953	finngen_R9_CHIRBIL_PRIM	outcome	|| id:ebi-a-GCST90001953	Inverse variance weighted	78	-0.00642884	0.0281399	0.819289	-0.061583	0.0487253	0.993592	0.940275	1.04993
ebi-a-GCST90001953	finngen_R9_CHIRBIL_PRIM	outcome	|| id:ebi-a-GCST90001953	MR Egger	78	0.0439124	0.052759	0.407835	-0.0594951	0.14732	1.04489	0.94224	1.15872
ebi-a-GCST90001953	finngen_R9_CHIRBIL_PRIM	outcome	|| id:ebi-a-GCST90001953	Weighted median	78	0.0395831	0.0461608	0.391166	-0.0508921	0.130058	1.04038	0.950381	1.13889
ebi-a-GCST90001953	finngen_R9_CHIRBIL_PRIM	outcome	|| id:ebi-a-GCST90001953	Weighted mode	78	0.0474024	0.0492483	0.338802	-0.0491243	0.143929	1.04854	0.952063	1.1548
ebi-a-GCST90001986	finngen_R9_CHIRBIL_PRIM	outcome	|| id:ebi-a-GCST90001986	Inverse variance weighted	19	0.190013	0.129255	0.141544	-0.0633265	0.443353	1.20927	0.938637	1.55792
ebi-a-GCST90001986	finngen_R9_CHIRBIL_PRIM	outcome	|| id:ebi-a-GCST90001986	MR Egger	19	-0.10015	0.21878	0.652918	-0.528959	0.328659	0.904702	0.589218	1.3891
ebi-a-GCST90001986	finngen_R9_CHIRBIL_PRIM	outcome	|| id:ebi-a-GCST90001986	Weighted median	19	0.237668	0.169429	0.160689	-0.094413	0.569749	1.26829	0.909907	1.76782
ebi-a-GCST90001986	finngen_R9_CHIRBIL_PRIM	outcome	|| id:ebi-a-GCST90001986	Weighted mode	19	0.226369	0.220632	0.318483	-0.206071	0.658808	1.25404	0.813776	1.93249
ebi-a-GCST90001989	finngen_R9_CHIRBIL_PRIM	outcome	|| id:ebi-a-GCST90001989	Inverse variance weighted (multiplicative random effects)	92	-0.0418517	0.0398967	0.294177	-0.120049	0.0363458	0.959012	0.886877	1.03701
ebi-a-GCST90001989	finngen_R9_CHIRBIL_PRIM	outcome	|| id:ebi-a-GCST90001989	MR Egger	92	-0.0997661	0.0652223	0.129615	-0.227602	0.0280695	0.905049	0.796441	1.02847
ebi-a-GCST90001989	finngen_R9_CHIRBIL_PRIM	outcome	|| id:ebi-a-GCST90001989	Weighted median	92	-0.0886677	0.0678252	0.191112	-0.221605	0.0442697	0.91515	0.801232	1.04526
ebi-a-GCST90001989	finngen_R9_CHIRBIL_PRIM	outcome	|| id:ebi-a-GCST90001989	Weighted mode	92	-0.112209	0.0553315	0.0454897	-0.220659	-0.00375965	0.893857	0.80199	0.996247
ebi-a-GCST90002017	finngen_R9_CHIRBIL_PRIM	outcome	|| id:ebi-a-GCST90002017	Inverse variance weighted	43	-0.0236823	0.0518667	0.647959	-0.125341	0.0779765	0.976596	0.882196	1.0811
ebi-a-GCST90002017	finngen_R9_CHIRBIL_PRIM	outcome	|| id:ebi-a-GCST90002017	MR Egger	43	-0.0226959	0.10448	0.829108	-0.227477	0.182085	0.97756	0.796541	1.19972
ebi-a-GCST90002017	finngen_R9_CHIRBIL_PRIM	outcome	|| id:ebi-a-GCST90002017	Weighted median	43	-0.0307404	0.0767974	0.688951	-0.181263	0.119783	0.969727	0.834216	1.12725
ebi-a-GCST90002017	finngen_R9_CHIRBIL_PRIM	outcome	|| id:ebi-a-GCST90002017	Weighted mode	43	-0.0057574	0.0982258	0.953538	-0.19828	0.186765	0.994259	0.82014	1.20534
ebi-a-GCST90002024	finngen_R9_CHIRBIL_PRIM	outcome	|| id:ebi-a-GCST90002024	Inverse variance weighted (multiplicative random effects)	33	0.191	0.111374	0.0863557	-0.027293	0.409292	1.21046	0.973076	1.50575
ebi-a-GCST90002024	finngen_R9_CHIRBIL_PRIM	outcome	|| id:ebi-a-GCST90002024	MR Egger	33	-0.229224	0.25786	0.380878	-0.734629	0.276181	0.795151	0.479684	1.31809
ebi-a-GCST90002024	finngen_R9_CHIRBIL_PRIM	outcome	|| id:ebi-a-GCST90002024	Weighted median	33	0.00753254	0.120497	0.950155	-0.228642	0.243707	1.00756	0.795613	1.27597
ebi-a-GCST90002024	finngen_R9_CHIRBIL_PRIM	outcome	|| id:ebi-a-GCST90002024	Weighted mode	33	-0.235004	0.163814	0.161107	-0.556079	0.0860706	0.790567	0.573453	1.08988
ebi-a-GCST90002037	finngen_R9_CHIRBIL_PRIM	outcome	|| id:ebi-a-GCST90002037	Inverse variance weighted (multiplicative random effects)	23	0.0175964	0.0645774	0.785249	-0.108975	0.144168	1.01775	0.896753	1.15508
ebi-a-GCST90002037	finngen_R9_CHIRBIL_PRIM	outcome	|| id:ebi-a-GCST90002037	MR Egger	23	-0.0512509	0.0843306	0.549878	-0.216539	0.114037	0.95004	0.805301	1.12079
ebi-a-GCST90002037	finngen_R9_CHIRBIL_PRIM	outcome	|| id:ebi-a-GCST90002037	Weighted median	23	0.0848773	0.0852173	0.319246	-0.0821487	0.251903	1.08858	0.921135	1.28647
ebi-a-GCST90002037	finngen_R9_CHIRBIL_PRIM	outcome	|| id:ebi-a-GCST90002037	Weighted mode	23	0.0789834	0.0867634	0.372515	-0.0910729	0.24904	1.08219	0.912951	1.28279
ebi-a-GCST90002038	finngen_R9_CHIRBIL_PRIM	outcome	|| id:ebi-a-GCST90002038	Inverse variance weighted	23	0.00405358	0.0596516	0.945822	-0.112864	0.120971	1.00406	0.893273	1.12859
ebi-a-GCST90002038	finngen_R9_CHIRBIL_PRIM	outcome	|| id:ebi-a-GCST90002038	MR Egger	23	-0.0677713	0.0767973	0.387513	-0.218294	0.0827515	0.934474	0.803889	1.08627
ebi-a-GCST90002038	finngen_R9_CHIRBIL_PRIM	outcome	|| id:ebi-a-GCST90002038	Weighted median	23	0.0940807	0.0762565	0.2173	-0.055382	0.243543	1.09865	0.946124	1.27576
ebi-a-GCST90002038	finngen_R9_CHIRBIL_PRIM	outcome	|| id:ebi-a-GCST90002038	Weighted mode	23	0.0523882	0.0688189	0.454593	-0.0824969	0.187273	1.05378	0.920814	1.20596
ebi-a-GCST90002042	finngen_R9_CHIRBIL_PRIM	outcome	|| id:ebi-a-GCST90002042	Inverse variance weighted	19	-0.0584301	0.0813866	0.472799	-0.217948	0.101088	0.943244	0.804167	1.10637
ebi-a-GCST90002042	finngen_R9_CHIRBIL_PRIM	outcome	|| id:ebi-a-GCST90002042	MR Egger	19	0.288748	0.247713	0.259848	-0.19677	0.774266	1.33476	0.82138	2.169
ebi-a-GCST90002042	finngen_R9_CHIRBIL_PRIM	outcome	|| id:ebi-a-GCST90002042	Weighted median	19	-0.080225	0.112755	0.476775	-0.301225	0.140775	0.922909	0.739911	1.15117
ebi-a-GCST90002042	finngen_R9_CHIRBIL_PRIM	outcome	|| id:ebi-a-GCST90002042	Weighted mode	19	-0.222784	0.171732	0.210916	-0.559378	0.11381	0.800287	0.571564	1.12054
ebi-a-GCST90002080	finngen_R9_CHIRBIL_PRIM	outcome	|| id:ebi-a-GCST90002080	Inverse variance weighted (multiplicative random effects)	29	-0.0304848	0.108951	0.77963	-0.244029	0.18306	0.969975	0.783465	1.20089
ebi-a-GCST90002080	finngen_R9_CHIRBIL_PRIM	outcome	|| id:ebi-a-GCST90002080	MR Egger	29	0.074652	0.157379	0.639068	-0.233811	0.383115	1.07751	0.791512	1.46685
ebi-a-GCST90002080	finngen_R9_CHIRBIL_PRIM	outcome	|| id:ebi-a-GCST90002080	Weighted median	29	0.0169289	0.121572	0.889252	-0.221352	0.25521	1.01707	0.801434	1.29073
ebi-a-GCST90002080	finngen_R9_CHIRBIL_PRIM	outcome	|| id:ebi-a-GCST90002080	Weighted mode	29	0.0351127	0.104342	0.738992	-0.169398	0.239623	1.03574	0.844173	1.27077
ebi-a-GCST90002100	finngen_R9_CHIRBIL_PRIM	outcome	|| id:ebi-a-GCST90002100	Inverse variance weighted (multiplicative random effects)	43	-0.0600961	0.0645313	0.351714	-0.186577	0.0663853	0.941674	0.829794	1.06864
ebi-a-GCST90002100	finngen_R9_CHIRBIL_PRIM	outcome	|| id:ebi-a-GCST90002100	MR Egger	43	-0.0906373	0.104243	0.389644	-0.294953	0.113678	0.913349	0.744567	1.12039
ebi-a-GCST90002100	finngen_R9_CHIRBIL_PRIM	outcome	|| id:ebi-a-GCST90002100	Weighted median	43	-0.0599714	0.0947314	0.526689	-0.245645	0.125702	0.941791	0.7822	1.13394
ebi-a-GCST90002100	finngen_R9_CHIRBIL_PRIM	outcome	|| id:ebi-a-GCST90002100	Weighted mode	43	-0.0662392	0.0959856	0.49393	-0.254371	0.121893	0.935907	0.775404	1.12963
ebi-a-GCST90002112	finngen_R9_CHIRBIL_PRIM	outcome	|| id:ebi-a-GCST90002112	Inverse variance weighted (multiplicative random effects)	89	-0.0597406	0.0436449	0.171066	-0.145285	0.0258034	0.942009	0.864776	1.02614
ebi-a-GCST90002112	finngen_R9_CHIRBIL_PRIM	outcome	|| id:ebi-a-GCST90002112	MR Egger	89	-0.0229128	0.0955926	0.811133	-0.210274	0.164449	0.977348	0.810362	1.17874
ebi-a-GCST90002112	finngen_R9_CHIRBIL_PRIM	outcome	|| id:ebi-a-GCST90002112	Weighted median	89	-0.0484791	0.0512252	0.343949	-0.14888	0.0519223	0.952677	0.861672	1.05329
ebi-a-GCST90002112	finngen_R9_CHIRBIL_PRIM	outcome	|| id:ebi-a-GCST90002112	Weighted mode	89	-0.0483205	0.0773814	0.53395	-0.199988	0.103347	0.952828	0.818741	1.10888
ebi-a-GCST90001446	finngen_R9_CHIRBIL_PRIM	outcome	|| id:ebi-a-GCST90001446	Inverse variance weighted	15	0.0777251	0.0892434	0.383791	-0.0971921	0.252642	1.08083	0.907382	1.28742
ebi-a-GCST90001446	finngen_R9_CHIRBIL_PRIM	outcome	|| id:ebi-a-GCST90001446	MR Egger	15	0.049007	0.120288	0.690334	-0.186758	0.284772	1.05023	0.829645	1.32946
ebi-a-GCST90001446	finngen_R9_CHIRBIL_PRIM	outcome	|| id:ebi-a-GCST90001446	Weighted median	15	0.0892286	0.114028	0.433913	-0.134267	0.312724	1.09333	0.874357	1.36714
ebi-a-GCST90001446	finngen_R9_CHIRBIL_PRIM	outcome	|| id:ebi-a-GCST90001446	Weighted mode	15	0.00784688	0.0987594	0.937796	-0.185722	0.201415	1.00788	0.830505	1.22313
ebi-a-GCST90001458	finngen_R9_CHIRBIL_PRIM	outcome	|| id:ebi-a-GCST90001458	Inverse variance weighted	53	0.00251059	0.0512071	0.960897	-0.0978553	0.102876	1.00251	0.90678	1.10835
ebi-a-GCST90001458	finngen_R9_CHIRBIL_PRIM	outcome	|| id:ebi-a-GCST90001458	MR Egger	53	-0.113519	0.0732885	0.127582	-0.257164	0.0301267	0.892687	0.773241	1.03059
ebi-a-GCST90001458	finngen_R9_CHIRBIL_PRIM	outcome	|| id:ebi-a-GCST90001458	Weighted median	53	-0.0908361	0.0742968	0.221477	-0.236458	0.0547857	0.913167	0.789419	1.05631
ebi-a-GCST90001458	finngen_R9_CHIRBIL_PRIM	outcome	|| id:ebi-a-GCST90001458	Weighted mode	53	-0.108792	0.0775257	0.16647	-0.260743	0.0431583	0.896917	0.770479	1.0441
ebi-a-GCST90001466	finngen_R9_CHIRBIL_PRIM	outcome	|| id:ebi-a-GCST90001466	Inverse variance weighted	21	-0.00137559	0.0987304	0.988884	-0.194887	0.192136	0.998625	0.822927	1.21184
ebi-a-GCST90001466	finngen_R9_CHIRBIL_PRIM	outcome	|| id:ebi-a-GCST90001466	MR Egger	21	0.0172745	0.173016	0.921515	-0.321838	0.356387	1.01742	0.724816	1.42816
ebi-a-GCST90001466	finngen_R9_CHIRBIL_PRIM	outcome	|| id:ebi-a-GCST90001466	Weighted median	21	-0.139472	0.134885	0.301131	-0.403846	0.124902	0.869817	0.667747	1.13304
ebi-a-GCST90001466	finngen_R9_CHIRBIL_PRIM	outcome	|| id:ebi-a-GCST90001466	Weighted mode	21	-0.184814	0.156796	0.252356	-0.492135	0.122507	0.831259	0.61132	1.13033
ebi-a-GCST90001491	finngen_R9_CHIRBIL_PRIM	outcome	|| id:ebi-a-GCST90001491	Inverse variance weighted	159	0.016523	0.025655	0.519545	-0.0337608	0.0668068	1.01666	0.966803	1.06909
ebi-a-GCST90001491	finngen_R9_CHIRBIL_PRIM	outcome	|| id:ebi-a-GCST90001491	MR Egger	159	0.0192723	0.0420613	0.647447	-0.063168	0.101712	1.01946	0.938786	1.10707
ebi-a-GCST90001491	finngen_R9_CHIRBIL_PRIM	outcome	|| id:ebi-a-GCST90001491	Weighted median	159	0.0388495	0.0427401	0.363365	-0.0449211	0.12262	1.03961	0.956073	1.13045
ebi-a-GCST90001491	finngen_R9_CHIRBIL_PRIM	outcome	|| id:ebi-a-GCST90001491	Weighted mode	159	0.0145628	0.0392302	0.710976	-0.0623285	0.0914541	1.01467	0.939574	1.09577
ebi-a-GCST90001535	finngen_R9_CHIRBIL_PRIM	outcome	|| id:ebi-a-GCST90001535	Inverse variance weighted	36	-0.00489798	0.0654598	0.940355	-0.133199	0.123403	0.995114	0.875291	1.13134
ebi-a-GCST90001535	finngen_R9_CHIRBIL_PRIM	outcome	|| id:ebi-a-GCST90001535	MR Egger	36	-0.0509653	0.0926011	0.585661	-0.232464	0.130533	0.950312	0.792579	1.13944
ebi-a-GCST90001535	finngen_R9_CHIRBIL_PRIM	outcome	|| id:ebi-a-GCST90001535	Weighted median	36	0.0455966	0.0964779	0.63649	-0.1435	0.234693	1.04665	0.866321	1.26452
ebi-a-GCST90001535	finngen_R9_CHIRBIL_PRIM	outcome	|| id:ebi-a-GCST90001535	Weighted mode	36	0.0751291	0.0890664	0.404667	-0.099441	0.249699	1.07802	0.905343	1.28364
ebi-a-GCST90001595	finngen_R9_CHIRBIL_PRIM	outcome	|| id:ebi-a-GCST90001595	Inverse variance weighted	8	0.302807	0.199506	0.129069	-0.0882254	0.69384	1.35365	0.915555	2.00139
ebi-a-GCST90001595	finngen_R9_CHIRBIL_PRIM	outcome	|| id:ebi-a-GCST90001595	MR Egger	8	-0.424292	0.609634	0.512486	-1.61917	0.770591	0.654233	0.198062	2.16104
ebi-a-GCST90001595	finngen_R9_CHIRBIL_PRIM	outcome	|| id:ebi-a-GCST90001595	Weighted median	8	0.358943	0.276502	0.194233	-0.183	0.900887	1.43182	0.832768	2.46179
ebi-a-GCST90001595	finngen_R9_CHIRBIL_PRIM	outcome	|| id:ebi-a-GCST90001595	Weighted mode	8	0.479668	0.350739	0.213727	-0.20778	1.16712	1.61554	0.812386	3.21272
ebi-a-GCST90001596	finngen_R9_CHIRBIL_PRIM	outcome	|| id:ebi-a-GCST90001596	Inverse variance weighted	33	-0.0686225	0.0624684	0.271979	-0.19106	0.0538155	0.933679	0.826083	1.05529
ebi-a-GCST90001596	finngen_R9_CHIRBIL_PRIM	outcome	|| id:ebi-a-GCST90001596	MR Egger	33	-0.0940939	0.0878616	0.292467	-0.266303	0.0781149	0.910197	0.766207	1.08125
ebi-a-GCST90001596	finngen_R9_CHIRBIL_PRIM	outcome	|| id:ebi-a-GCST90001596	Weighted median	33	-0.070675	0.0784886	0.367881	-0.224513	0.0831626	0.931765	0.798905	1.08672
ebi-a-GCST90001596	finngen_R9_CHIRBIL_PRIM	outcome	|| id:ebi-a-GCST90001596	Weighted mode	33	-0.0550861	0.0702693	0.438846	-0.192814	0.0826417	0.946404	0.824635	1.08615
ebi-a-GCST90001599	finngen_R9_CHIRBIL_PRIM	outcome	|| id:ebi-a-GCST90001599	Inverse variance weighted	21	-0.190176	0.0978066	0.0518465	-0.381877	0.00152519	0.826814	0.682579	1.00153
ebi-a-GCST90001599	finngen_R9_CHIRBIL_PRIM	outcome	|| id:ebi-a-GCST90001599	MR Egger	21	-0.492741	0.201216	0.0242086	-0.887125	-0.098358	0.610949	0.411838	0.906324
ebi-a-GCST90001599	finngen_R9_CHIRBIL_PRIM	outcome	|| id:ebi-a-GCST90001599	Weighted median	21	-0.182006	0.143365	0.204252	-0.463001	0.098989	0.833596	0.629392	1.10405
ebi-a-GCST90001599	finngen_R9_CHIRBIL_PRIM	outcome	|| id:ebi-a-GCST90001599	Weighted mode	21	-0.38463	0.203406	0.0732076	-0.783307	0.0140465	0.680702	0.456893	1.01415
ebi-a-GCST90001623	finngen_R9_CHIRBIL_PRIM	outcome	|| id:ebi-a-GCST90001623	Inverse variance weighted	44	0.01268	0.0605178	0.834038	-0.105935	0.131295	1.01276	0.899483	1.1403
ebi-a-GCST90001623	finngen_R9_CHIRBIL_PRIM	outcome	|| id:ebi-a-GCST90001623	MR Egger	44	-0.113389	0.0962437	0.24537	-0.302027	0.0752482	0.892803	0.739318	1.07815
ebi-a-GCST90001623	finngen_R9_CHIRBIL_PRIM	outcome	|| id:ebi-a-GCST90001623	Weighted median	44	-0.0142097	0.106453	0.893811	-0.222857	0.194438	0.985891	0.800229	1.21463
ebi-a-GCST90001623	finngen_R9_CHIRBIL_PRIM	outcome	|| id:ebi-a-GCST90001623	Weighted mode	44	-0.00877405	0.0929909	0.925266	-0.191036	0.173488	0.991264	0.826103	1.18945
ebi-a-GCST90001633	finngen_R9_CHIRBIL_PRIM	outcome	|| id:ebi-a-GCST90001633	Inverse variance weighted	49	0.0253519	0.0622088	0.683619	-0.0965774	0.147281	1.02568	0.90794	1.15868
ebi-a-GCST90001633	finngen_R9_CHIRBIL_PRIM	outcome	|| id:ebi-a-GCST90001633	MR Egger	49	-0.082436	0.0963889	0.396755	-0.271358	0.106486	0.92087	0.762343	1.11236
ebi-a-GCST90001633	finngen_R9_CHIRBIL_PRIM	outcome	|| id:ebi-a-GCST90001633	Weighted median	49	-0.0134519	0.0941487	0.886386	-0.197983	0.17108	0.986638	0.820384	1.18659
ebi-a-GCST90001633	finngen_R9_CHIRBIL_PRIM	outcome	|| id:ebi-a-GCST90001633	Weighted mode	49	-0.00307191	0.0830858	0.97066	-0.16592	0.159776	0.996933	0.847114	1.17325
ebi-a-GCST90001635	finngen_R9_CHIRBIL_PRIM	outcome	|| id:ebi-a-GCST90001635	Inverse variance weighted	53	0.0474481	0.0641247	0.45934	-0.0782364	0.173133	1.04859	0.924746	1.18902
ebi-a-GCST90001635	finngen_R9_CHIRBIL_PRIM	outcome	|| id:ebi-a-GCST90001635	MR Egger	53	-0.0823721	0.123719	0.508538	-0.324861	0.160116	0.920929	0.722628	1.17365
ebi-a-GCST90001635	finngen_R9_CHIRBIL_PRIM	outcome	|| id:ebi-a-GCST90001635	Weighted median	53	-0.0252198	0.088852	0.776533	-0.19937	0.14893	0.975096	0.819247	1.16059
ebi-a-GCST90001635	finngen_R9_CHIRBIL_PRIM	outcome	|| id:ebi-a-GCST90001635	Weighted mode	53	-0.0250544	0.110822	0.822028	-0.242266	0.192158	0.975257	0.784847	1.21186
ebi-a-GCST90001644	finngen_R9_CHIRBIL_PRIM	outcome	|| id:ebi-a-GCST90001644	Inverse variance weighted	38	0.0310044	0.0670978	0.644026	-0.100507	0.162516	1.03149	0.904378	1.17647
ebi-a-GCST90001644	finngen_R9_CHIRBIL_PRIM	outcome	|| id:ebi-a-GCST90001644	MR Egger	38	0.0664606	0.120646	0.585124	-0.170006	0.302928	1.06872	0.84366	1.35382
ebi-a-GCST90001644	finngen_R9_CHIRBIL_PRIM	outcome	|| id:ebi-a-GCST90001644	Weighted median	38	0.023318	0.0998207	0.815297	-0.172331	0.218967	1.02359	0.841701	1.24479
ebi-a-GCST90001644	finngen_R9_CHIRBIL_PRIM	outcome	|| id:ebi-a-GCST90001644	Weighted mode	38	-0.0395767	0.134404	0.770053	-0.303009	0.223856	0.961196	0.738592	1.25089
ebi-a-GCST90001664	finngen_R9_CHIRBIL_PRIM	outcome	|| id:ebi-a-GCST90001664	Inverse variance weighted (multiplicative random effects)	64	0.00834179	0.0121772	0.493323	-0.0155256	0.0322092	1.00838	0.984594	1.03273
ebi-a-GCST90001664	finngen_R9_CHIRBIL_PRIM	outcome	|| id:ebi-a-GCST90001664	MR Egger	64	0.00719184	0.0131405	0.586135	-0.0185636	0.0329472	1.00722	0.981608	1.0335
ebi-a-GCST90001664	finngen_R9_CHIRBIL_PRIM	outcome	|| id:ebi-a-GCST90001664	Weighted median	64	0.00652254	0.0126292	0.605531	-0.0182308	0.0312758	1.00654	0.981934	1.03177
ebi-a-GCST90001664	finngen_R9_CHIRBIL_PRIM	outcome	|| id:ebi-a-GCST90001664	Weighted mode	64	0.00849794	0.011077	0.445846	-0.013213	0.0302088	1.00853	0.986874	1.03067
ebi-a-GCST90001668	finngen_R9_CHIRBIL_PRIM	outcome	|| id:ebi-a-GCST90001668	Inverse variance weighted (multiplicative random effects)	36	0.0310911	0.0430059	0.469712	-0.0532006	0.115383	1.03158	0.94819	1.1223
ebi-a-GCST90001668	finngen_R9_CHIRBIL_PRIM	outcome	|| id:ebi-a-GCST90001668	MR Egger	36	0.0202534	0.0517106	0.697747	-0.0810994	0.121606	1.02046	0.922102	1.12931
ebi-a-GCST90001668	finngen_R9_CHIRBIL_PRIM	outcome	|| id:ebi-a-GCST90001668	Weighted median	36	0.0627478	0.052185	0.229205	-0.0395349	0.16503	1.06476	0.961236	1.17943
ebi-a-GCST90001668	finngen_R9_CHIRBIL_PRIM	outcome	|| id:ebi-a-GCST90001668	Weighted mode	36	0.0617713	0.0490316	0.216068	-0.0343307	0.157873	1.06372	0.966252	1.17102
ebi-a-GCST90001671	finngen_R9_CHIRBIL_PRIM	outcome	|| id:ebi-a-GCST90001671	Inverse variance weighted	196	-0.0345143	0.0247337	0.162885	-0.0829923	0.0139638	0.966075	0.920358	1.01406
ebi-a-GCST90001671	finngen_R9_CHIRBIL_PRIM	outcome	|| id:ebi-a-GCST90001671	MR Egger	196	0.00278253	0.0440836	0.949737	-0.0836214	0.0891864	1.00279	0.919779	1.09328
ebi-a-GCST90001671	finngen_R9_CHIRBIL_PRIM	outcome	|| id:ebi-a-GCST90001671	Weighted median	196	0.0105525	0.0393731	0.78869	-0.0666188	0.0877237	1.01061	0.935552	1.09169
ebi-a-GCST90001671	finngen_R9_CHIRBIL_PRIM	outcome	|| id:ebi-a-GCST90001671	Weighted mode	196	0.0181079	0.0513228	0.724602	-0.0824848	0.118701	1.01827	0.920825	1.12603
ebi-a-GCST90001684	finngen_R9_CHIRBIL_PRIM	outcome	|| id:ebi-a-GCST90001684	Inverse variance weighted (multiplicative random effects)	35	0.0543243	0.117294	0.643259	-0.175572	0.284221	1.05583	0.838977	1.32873
ebi-a-GCST90001684	finngen_R9_CHIRBIL_PRIM	outcome	|| id:ebi-a-GCST90001684	MR Egger	35	0.165812	0.291889	0.573835	-0.406291	0.737916	1.18035	0.666116	2.09157
ebi-a-GCST90001684	finngen_R9_CHIRBIL_PRIM	outcome	|| id:ebi-a-GCST90001684	Weighted median	35	0.136053	0.127797	0.287055	-0.114429	0.386535	1.14574	0.891876	1.47187
ebi-a-GCST90001684	finngen_R9_CHIRBIL_PRIM	outcome	|| id:ebi-a-GCST90001684	Weighted mode	35	0.148765	0.116489	0.21023	-0.079554	0.377084	1.1604	0.923528	1.45803
ebi-a-GCST90001762	finngen_R9_CHIRBIL_PRIM	outcome	|| id:ebi-a-GCST90001762	Inverse variance weighted (multiplicative random effects)	35	-0.0600164	0.0534223	0.261254	-0.164724	0.0446914	0.941749	0.848128	1.04571
ebi-a-GCST90001762	finngen_R9_CHIRBIL_PRIM	outcome	|| id:ebi-a-GCST90001762	MR Egger	35	-0.0670438	0.0677783	0.329781	-0.199889	0.0658017	0.935154	0.818821	1.06801
ebi-a-GCST90001762	finngen_R9_CHIRBIL_PRIM	outcome	|| id:ebi-a-GCST90001762	Weighted median	35	-0.062233	0.0611481	0.308801	-0.182083	0.0576173	0.939664	0.833532	1.05931
ebi-a-GCST90001762	finngen_R9_CHIRBIL_PRIM	outcome	|| id:ebi-a-GCST90001762	Weighted mode	35	-0.0577753	0.0517806	0.272344	-0.159265	0.0437146	0.943862	0.85277	1.04468
ebi-a-GCST90001763	finngen_R9_CHIRBIL_PRIM	outcome	|| id:ebi-a-GCST90001763	Inverse variance weighted	26	-0.00429287	0.0315525	0.891778	-0.0661358	0.05755	0.995716	0.936004	1.05924
ebi-a-GCST90001763	finngen_R9_CHIRBIL_PRIM	outcome	|| id:ebi-a-GCST90001763	MR Egger	26	-0.0409079	0.0371058	0.281191	-0.113635	0.0318194	0.959918	0.892583	1.03233
ebi-a-GCST90001763	finngen_R9_CHIRBIL_PRIM	outcome	|| id:ebi-a-GCST90001763	Weighted median	26	-0.00578558	0.0407037	0.88697	-0.0855648	0.0739936	0.994231	0.917994	1.0768
ebi-a-GCST90001763	finngen_R9_CHIRBIL_PRIM	outcome	|| id:ebi-a-GCST90001763	Weighted mode	26	-0.0258862	0.0325365	0.433751	-0.0896577	0.0378853	0.974446	0.914244	1.03861
ebi-a-GCST90001784	finngen_R9_CHIRBIL_PRIM	outcome	|| id:ebi-a-GCST90001784	Inverse variance weighted	37	0.0187929	0.0482326	0.696809	-0.0757429	0.113329	1.01897	0.927054	1.12
ebi-a-GCST90001784	finngen_R9_CHIRBIL_PRIM	outcome	|| id:ebi-a-GCST90001784	MR Egger	37	-0.0237849	0.0668878	0.724279	-0.154885	0.107315	0.976496	0.856514	1.11329
ebi-a-GCST90001784	finngen_R9_CHIRBIL_PRIM	outcome	|| id:ebi-a-GCST90001784	Weighted median	37	-0.0219609	0.0673507	0.744373	-0.153968	0.110046	0.978278	0.857299	1.11633
ebi-a-GCST90001784	finngen_R9_CHIRBIL_PRIM	outcome	|| id:ebi-a-GCST90001784	Weighted mode	37	-0.00596991	0.0653437	0.927712	-0.134044	0.122104	0.994048	0.874552	1.12987
ebi-a-GCST90001818	finngen_R9_CHIRBIL_PRIM	outcome	|| id:ebi-a-GCST90001818	Inverse variance weighted	17	0.107284	0.14265	0.452006	-0.172311	0.386878	1.11325	0.841718	1.47238
ebi-a-GCST90001818	finngen_R9_CHIRBIL_PRIM	outcome	|| id:ebi-a-GCST90001818	MR Egger	17	0.529905	0.30152	0.0992255	-0.061073	1.12088	1.69877	0.940755	3.06756
ebi-a-GCST90001818	finngen_R9_CHIRBIL_PRIM	outcome	|| id:ebi-a-GCST90001818	Weighted median	17	0.121964	0.209814	0.561042	-0.289272	0.5332	1.12971	0.748808	1.70438
ebi-a-GCST90001818	finngen_R9_CHIRBIL_PRIM	outcome	|| id:ebi-a-GCST90001818	Weighted mode	17	0.292501	0.275622	0.304338	-0.247718	0.83272	1.33977	0.78058	2.29957
ebi-a-GCST90001826	finngen_R9_CHIRBIL_PRIM	outcome	|| id:ebi-a-GCST90001826	Inverse variance weighted (multiplicative random effects)	72	-0.0553848	0.0642296	0.388526	-0.181275	0.0705052	0.946121	0.834206	1.07305
ebi-a-GCST90001826	finngen_R9_CHIRBIL_PRIM	outcome	|| id:ebi-a-GCST90001826	MR Egger	72	0.0974105	0.109223	0.375527	-0.116666	0.311487	1.10231	0.889883	1.36545
ebi-a-GCST90001826	finngen_R9_CHIRBIL_PRIM	outcome	|| id:ebi-a-GCST90001826	Weighted median	72	0.0116539	0.0764784	0.878885	-0.138244	0.161552	1.01172	0.870886	1.17533
ebi-a-GCST90001826	finngen_R9_CHIRBIL_PRIM	outcome	|| id:ebi-a-GCST90001826	Weighted mode	72	0.053939	0.0664043	0.419345	-0.0762133	0.184091	1.05542	0.926619	1.20213
ebi-a-GCST90001831	finngen_R9_CHIRBIL_PRIM	outcome	|| id:ebi-a-GCST90001831	Inverse variance weighted	23	0.156241	0.091671	0.0883121	-0.0234339	0.335916	1.16911	0.976839	1.39922
ebi-a-GCST90001831	finngen_R9_CHIRBIL_PRIM	outcome	|| id:ebi-a-GCST90001831	MR Egger	23	0.00680256	0.208058	0.974226	-0.400991	0.414596	1.00683	0.669656	1.51376
ebi-a-GCST90001831	finngen_R9_CHIRBIL_PRIM	outcome	|| id:ebi-a-GCST90001831	Weighted median	23	0.107071	0.119558	0.370487	-0.127262	0.341404	1.11301	0.880503	1.40692
ebi-a-GCST90001831	finngen_R9_CHIRBIL_PRIM	outcome	|| id:ebi-a-GCST90001831	Weighted mode	23	0.137076	0.183663	0.463359	-0.222903	0.497056	1.14692	0.800193	1.64387
ebi-a-GCST90001834	finngen_R9_CHIRBIL_PRIM	outcome	|| id:ebi-a-GCST90001834	Inverse variance weighted	40	0.00636884	0.0458697	0.889572	-0.0835359	0.0962735	1.00639	0.919858	1.10106
ebi-a-GCST90001834	finngen_R9_CHIRBIL_PRIM	outcome	|| id:ebi-a-GCST90001834	MR Egger	40	0.00775616	0.0659941	0.907061	-0.121592	0.137105	1.00779	0.885509	1.14695
ebi-a-GCST90001834	finngen_R9_CHIRBIL_PRIM	outcome	|| id:ebi-a-GCST90001834	Weighted median	40	0.00889186	0.0673474	0.894961	-0.123109	0.140893	1.00893	0.884167	1.1513
ebi-a-GCST90001834	finngen_R9_CHIRBIL_PRIM	outcome	|| id:ebi-a-GCST90001834	Weighted mode	40	0.0027424	0.0583028	0.962724	-0.111531	0.117016	1.00275	0.894464	1.12414
ebi-a-GCST90001861	finngen_R9_CHIRBIL_PRIM	outcome	|| id:ebi-a-GCST90001861	Inverse variance weighted	53	0.109734	0.0532638	0.0393798	0.00533684	0.214131	1.11598	1.00535	1.23878
ebi-a-GCST90001861	finngen_R9_CHIRBIL_PRIM	outcome	|| id:ebi-a-GCST90001861	MR Egger	53	0.0206425	0.113292	0.856143	-0.20141	0.242695	1.02086	0.817577	1.27468
ebi-a-GCST90001861	finngen_R9_CHIRBIL_PRIM	outcome	|| id:ebi-a-GCST90001861	Weighted median	53	0.154213	0.0895318	0.0849896	-0.021269	0.329696	1.16674	0.978956	1.39054
ebi-a-GCST90001861	finngen_R9_CHIRBIL_PRIM	outcome	|| id:ebi-a-GCST90001861	Weighted mode	53	0.147331	0.111305	0.191403	-0.0708265	0.365488	1.15874	0.931624	1.44122
ebi-a-GCST90001864	finngen_R9_CHIRBIL_PRIM	outcome	|| id:ebi-a-GCST90001864	Inverse variance weighted	79	0.0782424	0.0420106	0.0625407	-0.00409844	0.160583	1.08138	0.99591	1.1742
ebi-a-GCST90001864	finngen_R9_CHIRBIL_PRIM	outcome	|| id:ebi-a-GCST90001864	MR Egger	79	0.121551	0.0880639	0.171502	-0.0510545	0.294156	1.12925	0.950227	1.34199
ebi-a-GCST90001864	finngen_R9_CHIRBIL_PRIM	outcome	|| id:ebi-a-GCST90001864	Weighted median	79	0.11008	0.0646809	0.0887747	-0.0166943	0.236855	1.11637	0.983444	1.26726
ebi-a-GCST90001864	finngen_R9_CHIRBIL_PRIM	outcome	|| id:ebi-a-GCST90001864	Weighted mode	79	0.137275	0.0740068	0.0673894	-0.00777817	0.282329	1.14714	0.992252	1.32621
ebi-a-GCST90001865	finngen_R9_CHIRBIL_PRIM	outcome	|| id:ebi-a-GCST90001865	Inverse variance weighted	23	0.0721087	0.0858927	0.401178	-0.0962411	0.240458	1.07477	0.908245	1.27183
ebi-a-GCST90001865	finngen_R9_CHIRBIL_PRIM	outcome	|| id:ebi-a-GCST90001865	MR Egger	23	-0.0373244	0.210186	0.860756	-0.449289	0.37464	0.963364	0.638081	1.45447
ebi-a-GCST90001865	finngen_R9_CHIRBIL_PRIM	outcome	|| id:ebi-a-GCST90001865	Weighted median	23	0.0784312	0.11462	0.493806	-0.146225	0.303087	1.08159	0.863963	1.35403
ebi-a-GCST90001865	finngen_R9_CHIRBIL_PRIM	outcome	|| id:ebi-a-GCST90001865	Weighted mode	23	0.159014	0.162184	0.337521	-0.158866	0.476894	1.17235	0.85311	1.61106
ebi-a-GCST90001866	finngen_R9_CHIRBIL_PRIM	outcome	|| id:ebi-a-GCST90001866	Inverse variance weighted	36	0.139842	0.0667093	0.0360558	0.0090923	0.270593	1.15009	1.00913	1.31074
ebi-a-GCST90001866	finngen_R9_CHIRBIL_PRIM	outcome	|| id:ebi-a-GCST90001866	MR Egger	36	0.302424	0.177577	0.0976837	-0.0456272	0.650476	1.35314	0.955398	1.91645
ebi-a-GCST90001866	finngen_R9_CHIRBIL_PRIM	outcome	|| id:ebi-a-GCST90001866	Weighted median	36	0.127219	0.0971063	0.190161	-0.0631092	0.317548	1.13567	0.938841	1.37375
ebi-a-GCST90001866	finngen_R9_CHIRBIL_PRIM	outcome	|| id:ebi-a-GCST90001866	Weighted mode	36	0.108452	0.114716	0.350941	-0.116392	0.333295	1.11455	0.890126	1.39556
ebi-a-GCST90001867	finngen_R9_CHIRBIL_PRIM	outcome	|| id:ebi-a-GCST90001867	Inverse variance weighted	60	0.0729936	0.0487112	0.134004	-0.0224803	0.168467	1.07572	0.977771	1.18349
ebi-a-GCST90001867	finngen_R9_CHIRBIL_PRIM	outcome	|| id:ebi-a-GCST90001867	MR Egger	60	0.0132563	0.0889067	0.881989	-0.161001	0.187513	1.01334	0.851291	1.20625
ebi-a-GCST90001867	finngen_R9_CHIRBIL_PRIM	outcome	|| id:ebi-a-GCST90001867	Weighted median	60	0.00135039	0.083716	0.98713	-0.162733	0.165434	1.00135	0.849818	1.1799
ebi-a-GCST90001867	finngen_R9_CHIRBIL_PRIM	outcome	|| id:ebi-a-GCST90001867	Weighted mode	60	0.0181762	0.096751	0.851626	-0.171456	0.207808	1.01834	0.842438	1.23098
ebi-a-GCST90001871	finngen_R9_CHIRBIL_PRIM	outcome	|| id:ebi-a-GCST90001871	Inverse variance weighted	25	0.0587563	0.0615237	0.339568	-0.0618301	0.179343	1.06052	0.940043	1.19643
ebi-a-GCST90001871	finngen_R9_CHIRBIL_PRIM	outcome	|| id:ebi-a-GCST90001871	MR Egger	25	0.103806	0.135863	0.452604	-0.162485	0.370097	1.10939	0.850029	1.44788
ebi-a-GCST90001871	finngen_R9_CHIRBIL_PRIM	outcome	|| id:ebi-a-GCST90001871	Weighted median	25	0.119868	0.0883916	0.175066	-0.0533793	0.293116	1.12735	0.94802	1.3406
ebi-a-GCST90001871	finngen_R9_CHIRBIL_PRIM	outcome	|| id:ebi-a-GCST90001871	Weighted mode	25	0.140219	0.127403	0.281991	-0.109491	0.389929	1.15053	0.89629	1.47688
ebi-a-GCST90001874	finngen_R9_CHIRBIL_PRIM	outcome	|| id:ebi-a-GCST90001874	Inverse variance weighted	24	0.00190884	0.0569417	0.973258	-0.109697	0.113515	1.00191	0.896106	1.12021
ebi-a-GCST90001874	finngen_R9_CHIRBIL_PRIM	outcome	|| id:ebi-a-GCST90001874	MR Egger	24	0.0243114	0.116606	0.836764	-0.204237	0.25286	1.02461	0.815269	1.2877
ebi-a-GCST90001874	finngen_R9_CHIRBIL_PRIM	outcome	|| id:ebi-a-GCST90001874	Weighted median	24	0.0189612	0.0788277	0.809912	-0.135541	0.173464	1.01914	0.873243	1.18942
ebi-a-GCST90001874	finngen_R9_CHIRBIL_PRIM	outcome	|| id:ebi-a-GCST90001874	Weighted mode	24	0.0477752	0.113807	0.678533	-0.175286	0.270837	1.04893	0.839217	1.31106
ebi-a-GCST90001880	finngen_R9_CHIRBIL_PRIM	outcome	|| id:ebi-a-GCST90001880	Inverse variance weighted (multiplicative random effects)	22	0.0583539	0.0730168	0.424183	-0.084759	0.201467	1.06009	0.918734	1.2232
ebi-a-GCST90001880	finngen_R9_CHIRBIL_PRIM	outcome	|| id:ebi-a-GCST90001880	MR Egger	22	0.00419314	0.13341	0.975238	-0.257291	0.265677	1.0042	0.773143	1.30431
ebi-a-GCST90001880	finngen_R9_CHIRBIL_PRIM	outcome	|| id:ebi-a-GCST90001880	Weighted median	22	0.055541	0.0919039	0.545619	-0.124591	0.235673	1.05711	0.882858	1.26576
ebi-a-GCST90001880	finngen_R9_CHIRBIL_PRIM	outcome	|| id:ebi-a-GCST90001880	Weighted mode	22	0.129521	0.113464	0.266506	-0.0928686	0.35191	1.13828	0.911313	1.42178
ebi-a-GCST90001891	finngen_R9_CHIRBIL_PRIM	outcome	|| id:ebi-a-GCST90001891	Inverse variance weighted	29	0.0189982	0.0753878	0.801036	-0.128762	0.166758	1.01918	0.879183	1.18147
ebi-a-GCST90001891	finngen_R9_CHIRBIL_PRIM	outcome	|| id:ebi-a-GCST90001891	MR Egger	29	-0.24423	0.181716	0.190126	-0.600393	0.111933	0.783307	0.548596	1.11844
ebi-a-GCST90001891	finngen_R9_CHIRBIL_PRIM	outcome	|| id:ebi-a-GCST90001891	Weighted median	29	-0.0059743	0.106379	0.955214	-0.214477	0.202528	0.994044	0.806964	1.22449
ebi-a-GCST90001891	finngen_R9_CHIRBIL_PRIM	outcome	|| id:ebi-a-GCST90001891	Weighted mode	29	0.00724896	0.118425	0.951626	-0.224864	0.239362	1.00728	0.798625	1.27044
ebi-a-GCST90001896	finngen_R9_CHIRBIL_PRIM	outcome	|| id:ebi-a-GCST90001896	Inverse variance weighted	32	0.160104	0.0578887	0.00567976	0.046642	0.273566	1.17363	1.04775	1.31464
ebi-a-GCST90001896	finngen_R9_CHIRBIL_PRIM	outcome	|| id:ebi-a-GCST90001896	MR Egger	32	0.0942551	0.0991311	0.349297	-0.100042	0.288552	1.09884	0.9048	1.33449
ebi-a-GCST90001896	finngen_R9_CHIRBIL_PRIM	outcome	|| id:ebi-a-GCST90001896	Weighted median	32	0.187762	0.0921697	0.0416367	0.00710933	0.368415	1.20655	1.00713	1.44544
ebi-a-GCST90001896	finngen_R9_CHIRBIL_PRIM	outcome	|| id:ebi-a-GCST90001896	Weighted mode	32	0.304624	0.119926	0.0163107	0.069569	0.539679	1.35611	1.07205	1.71546
ebi-a-GCST90001911	finngen_R9_CHIRBIL_PRIM	outcome	|| id:ebi-a-GCST90001911	Inverse variance weighted	32	0.101784	0.0681353	0.135216	-0.0317615	0.235329	1.10714	0.968738	1.26532
ebi-a-GCST90001911	finngen_R9_CHIRBIL_PRIM	outcome	|| id:ebi-a-GCST90001911	MR Egger	32	0.13336	0.107397	0.22395	-0.077138	0.343858	1.14266	0.925762	1.41038
ebi-a-GCST90001911	finngen_R9_CHIRBIL_PRIM	outcome	|| id:ebi-a-GCST90001911	Weighted median	32	0.154733	0.0924592	0.0942238	-0.0264872	0.335953	1.16735	0.973861	1.39927
ebi-a-GCST90001911	finngen_R9_CHIRBIL_PRIM	outcome	|| id:ebi-a-GCST90001911	Weighted mode	32	0.159605	0.0935051	0.097838	-0.0236651	0.342875	1.17305	0.976613	1.40899
ebi-a-GCST90001917	finngen_R9_CHIRBIL_PRIM	outcome	|| id:ebi-a-GCST90001917	Inverse variance weighted	26	0.00673523	0.0182508	0.7121	-0.0290364	0.0425069	1.00676	0.971381	1.04342
ebi-a-GCST90001917	finngen_R9_CHIRBIL_PRIM	outcome	|| id:ebi-a-GCST90001917	MR Egger	26	-0.00121829	0.0202243	0.952464	-0.040858	0.0384214	0.998782	0.959965	1.03917
ebi-a-GCST90001917	finngen_R9_CHIRBIL_PRIM	outcome	|| id:ebi-a-GCST90001917	Weighted median	26	0.00826195	0.0262599	0.753049	-0.0432076	0.0597315	1.0083	0.957713	1.06155
ebi-a-GCST90001917	finngen_R9_CHIRBIL_PRIM	outcome	|| id:ebi-a-GCST90001917	Weighted mode	26	0.00131085	0.0236983	0.956328	-0.0451379	0.0477596	1.00131	0.955866	1.04892
ebi-a-GCST90001921	finngen_R9_CHIRBIL_PRIM	outcome	|| id:ebi-a-GCST90001921	Inverse variance weighted	18	-0.00738846	0.058961	0.900277	-0.122952	0.108175	0.992639	0.884306	1.11424
ebi-a-GCST90001921	finngen_R9_CHIRBIL_PRIM	outcome	|| id:ebi-a-GCST90001921	MR Egger	18	0.048688	0.0696033	0.49428	-0.0877345	0.18511	1.04989	0.916004	1.20335
ebi-a-GCST90001921	finngen_R9_CHIRBIL_PRIM	outcome	|| id:ebi-a-GCST90001921	Weighted median	18	0.0336743	0.0729567	0.644393	-0.109321	0.176669	1.03425	0.896443	1.19324
ebi-a-GCST90001921	finngen_R9_CHIRBIL_PRIM	outcome	|| id:ebi-a-GCST90001921	Weighted mode	18	0.0371643	0.0639015	0.568477	-0.0880826	0.162411	1.03786	0.915685	1.17634
ebi-a-GCST90001934	finngen_R9_CHIRBIL_PRIM	outcome	|| id:ebi-a-GCST90001934	Inverse variance weighted	24	0.0428086	0.0475444	0.367912	-0.0503785	0.135996	1.04374	0.950869	1.14568
ebi-a-GCST90001934	finngen_R9_CHIRBIL_PRIM	outcome	|| id:ebi-a-GCST90001934	MR Egger	24	0.0211881	0.0587256	0.721691	-0.0939141	0.13629	1.02141	0.910361	1.14601
ebi-a-GCST90001934	finngen_R9_CHIRBIL_PRIM	outcome	|| id:ebi-a-GCST90001934	Weighted median	24	0.000786859	0.0688	0.990875	-0.134061	0.135635	1.00079	0.874537	1.14526
ebi-a-GCST90001934	finngen_R9_CHIRBIL_PRIM	outcome	|| id:ebi-a-GCST90001934	Weighted mode	24	0.0188295	0.0555936	0.737909	-0.090134	0.127793	1.01901	0.913809	1.13632
ebi-a-GCST90001959	finngen_R9_CHIRBIL_PRIM	outcome	|| id:ebi-a-GCST90001959	Inverse variance weighted (multiplicative random effects)	36	0.108934	0.12233	0.373203	-0.130834	0.348701	1.11509	0.877364	1.41723
ebi-a-GCST90001959	finngen_R9_CHIRBIL_PRIM	outcome	|| id:ebi-a-GCST90001959	MR Egger	36	-0.169758	0.288477	0.56011	-0.735173	0.395656	0.843869	0.479422	1.48536
ebi-a-GCST90001959	finngen_R9_CHIRBIL_PRIM	outcome	|| id:ebi-a-GCST90001959	Weighted median	36	-0.0246562	0.129436	0.848925	-0.278351	0.229038	0.975645	0.757031	1.25739
ebi-a-GCST90001959	finngen_R9_CHIRBIL_PRIM	outcome	|| id:ebi-a-GCST90001959	Weighted mode	36	-0.247103	0.190407	0.202857	-0.620301	0.126095	0.78106	0.537782	1.13439
ebi-a-GCST90001967	finngen_R9_CHIRBIL_PRIM	outcome	|| id:ebi-a-GCST90001967	Inverse variance weighted	23	-0.0478085	0.0685902	0.485792	-0.182245	0.0866283	0.953316	0.833397	1.09049
ebi-a-GCST90001967	finngen_R9_CHIRBIL_PRIM	outcome	|| id:ebi-a-GCST90001967	MR Egger	23	0.0336636	0.0955577	0.728135	-0.15363	0.220957	1.03424	0.85759	1.24727
ebi-a-GCST90001967	finngen_R9_CHIRBIL_PRIM	outcome	|| id:ebi-a-GCST90001967	Weighted median	23	-0.0093874	0.109039	0.931393	-0.223103	0.204328	0.990657	0.800032	1.2267
ebi-a-GCST90001967	finngen_R9_CHIRBIL_PRIM	outcome	|| id:ebi-a-GCST90001967	Weighted mode	23	0.0160249	0.0938661	0.866004	-0.167953	0.200003	1.01615	0.845394	1.22141
ebi-a-GCST90001983	finngen_R9_CHIRBIL_PRIM	outcome	|| id:ebi-a-GCST90001983	Inverse variance weighted	17	0.0713693	0.111424	0.521836	-0.147023	0.289761	1.07398	0.863274	1.33611
ebi-a-GCST90001983	finngen_R9_CHIRBIL_PRIM	outcome	|| id:ebi-a-GCST90001983	MR Egger	17	-0.281409	0.346984	0.430038	-0.961497	0.398679	0.754719	0.38232	1.48985
ebi-a-GCST90001983	finngen_R9_CHIRBIL_PRIM	outcome	|| id:ebi-a-GCST90001983	Weighted median	17	-0.0326905	0.156061	0.83408	-0.338571	0.27319	0.967838	0.712788	1.31415
ebi-a-GCST90001983	finngen_R9_CHIRBIL_PRIM	outcome	|| id:ebi-a-GCST90001983	Weighted mode	17	-0.162261	0.278099	0.567714	-0.707335	0.382812	0.850219	0.492956	1.4664
ebi-a-GCST90002015	finngen_R9_CHIRBIL_PRIM	outcome	|| id:ebi-a-GCST90002015	Inverse variance weighted	34	-0.0115159	0.0582069	0.843167	-0.125601	0.10257	0.98855	0.881966	1.10801
ebi-a-GCST90002015	finngen_R9_CHIRBIL_PRIM	outcome	|| id:ebi-a-GCST90002015	MR Egger	34	-0.0110879	0.0987725	0.911321	-0.204682	0.182506	0.988973	0.814906	1.20022
ebi-a-GCST90002015	finngen_R9_CHIRBIL_PRIM	outcome	|| id:ebi-a-GCST90002015	Weighted median	34	-0.0108484	0.0833337	0.896424	-0.174182	0.152486	0.98921	0.840144	1.16473
ebi-a-GCST90002015	finngen_R9_CHIRBIL_PRIM	outcome	|| id:ebi-a-GCST90002015	Weighted mode	34	-0.042287	0.0792464	0.597185	-0.19761	0.113036	0.958595	0.82069	1.11967
ebi-a-GCST90002025	finngen_R9_CHIRBIL_PRIM	outcome	|| id:ebi-a-GCST90002025	Inverse variance weighted (multiplicative random effects)	26	-0.024618	0.125567	0.844568	-0.27073	0.221494	0.975683	0.762822	1.24794
ebi-a-GCST90002025	finngen_R9_CHIRBIL_PRIM	outcome	|| id:ebi-a-GCST90002025	MR Egger	26	0.0557498	0.202303	0.785232	-0.340763	0.452263	1.05733	0.711227	1.57187
ebi-a-GCST90002025	finngen_R9_CHIRBIL_PRIM	outcome	|| id:ebi-a-GCST90002025	Weighted median	26	0.0694423	0.110329	0.529081	-0.146803	0.285688	1.07191	0.863464	1.33068
ebi-a-GCST90002025	finngen_R9_CHIRBIL_PRIM	outcome	|| id:ebi-a-GCST90002025	Weighted mode	26	0.0463106	0.0949229	0.629889	-0.139738	0.23236	1.0474	0.869586	1.26157
ebi-a-GCST90002026	finngen_R9_CHIRBIL_PRIM	outcome	|| id:ebi-a-GCST90002026	Inverse variance weighted	26	-0.106979	0.0728743	0.142106	-0.249813	0.0358547	0.898545	0.778947	1.03651
ebi-a-GCST90002026	finngen_R9_CHIRBIL_PRIM	outcome	|| id:ebi-a-GCST90002026	MR Egger	26	-0.208278	0.126003	0.111362	-0.455244	0.0386878	0.811981	0.634293	1.03945
ebi-a-GCST90002026	finngen_R9_CHIRBIL_PRIM	outcome	|| id:ebi-a-GCST90002026	Weighted median	26	-0.0810602	0.10783	0.452208	-0.292408	0.130287	0.922138	0.746464	1.13916
ebi-a-GCST90002026	finngen_R9_CHIRBIL_PRIM	outcome	|| id:ebi-a-GCST90002026	Weighted mode	26	-0.104987	0.126483	0.414367	-0.352893	0.142919	0.900336	0.702653	1.15364
ebi-a-GCST90002029	finngen_R9_CHIRBIL_PRIM	outcome	|| id:ebi-a-GCST90002029	Inverse variance weighted	50	-0.0458579	0.0579225	0.428529	-0.159386	0.0676701	0.955178	0.852667	1.07001
ebi-a-GCST90002029	finngen_R9_CHIRBIL_PRIM	outcome	|| id:ebi-a-GCST90002029	MR Egger	50	-0.0595085	0.127138	0.64186	-0.3087	0.189683	0.942227	0.734401	1.20887
ebi-a-GCST90002029	finngen_R9_CHIRBIL_PRIM	outcome	|| id:ebi-a-GCST90002029	Weighted median	50	-0.0354107	0.0819554	0.665689	-0.196043	0.125222	0.965209	0.821977	1.1334
ebi-a-GCST90002029	finngen_R9_CHIRBIL_PRIM	outcome	|| id:ebi-a-GCST90002029	Weighted mode	50	-0.0156399	0.125269	0.901153	-0.261167	0.229888	0.984482	0.770152	1.25846
ebi-a-GCST90002054	finngen_R9_CHIRBIL_PRIM	outcome	|| id:ebi-a-GCST90002054	Inverse variance weighted (multiplicative random effects)	46	0.113506	0.0940138	0.227302	-0.0707605	0.297773	1.1202	0.931685	1.34686
ebi-a-GCST90002054	finngen_R9_CHIRBIL_PRIM	outcome	|| id:ebi-a-GCST90002054	MR Egger	46	-0.0670449	0.27348	0.807477	-0.603065	0.468976	0.935153	0.547132	1.59836
ebi-a-GCST90002054	finngen_R9_CHIRBIL_PRIM	outcome	|| id:ebi-a-GCST90002054	Weighted median	46	0.0434524	0.101721	0.669255	-0.155922	0.242826	1.04441	0.855626	1.27485
ebi-a-GCST90002054	finngen_R9_CHIRBIL_PRIM	outcome	|| id:ebi-a-GCST90002054	Weighted mode	46	-0.0137167	0.153189	0.929049	-0.313968	0.286534	0.986377	0.730542	1.3318
ebi-a-GCST90002058	finngen_R9_CHIRBIL_PRIM	outcome	|| id:ebi-a-GCST90002058	Inverse variance weighted (multiplicative random effects)	70	0.0356688	0.0675299	0.597366	-0.0966899	0.168027	1.03631	0.907837	1.18297
ebi-a-GCST90002058	finngen_R9_CHIRBIL_PRIM	outcome	|| id:ebi-a-GCST90002058	MR Egger	70	0.10404	0.120822	0.392205	-0.13277	0.340851	1.10965	0.875667	1.40614
ebi-a-GCST90002058	finngen_R9_CHIRBIL_PRIM	outcome	|| id:ebi-a-GCST90002058	Weighted median	70	0.0548318	0.0860558	0.524017	-0.113837	0.223501	1.05636	0.892403	1.25045
ebi-a-GCST90002058	finngen_R9_CHIRBIL_PRIM	outcome	|| id:ebi-a-GCST90002058	Weighted mode	70	0.0523069	0.0852035	0.541296	-0.114692	0.219306	1.0537	0.891641	1.24521
ebi-a-GCST90002061	finngen_R9_CHIRBIL_PRIM	outcome	|| id:ebi-a-GCST90002061	Inverse variance weighted	96	-0.0406108	0.0417886	0.331142	-0.122516	0.0412948	0.960203	0.884691	1.04216
ebi-a-GCST90002061	finngen_R9_CHIRBIL_PRIM	outcome	|| id:ebi-a-GCST90002061	MR Egger	96	-0.0608021	0.0807166	0.453165	-0.219007	0.0974025	0.941009	0.803316	1.1023
ebi-a-GCST90002061	finngen_R9_CHIRBIL_PRIM	outcome	|| id:ebi-a-GCST90002061	Weighted median	96	-0.0872612	0.064624	0.176923	-0.213924	0.0394018	0.916438	0.80741	1.04019
ebi-a-GCST90002061	finngen_R9_CHIRBIL_PRIM	outcome	|| id:ebi-a-GCST90002061	Weighted mode	96	-0.0852955	0.0715182	0.23598	-0.225471	0.0548801	0.918241	0.79814	1.05641
ebi-a-GCST90002083	finngen_R9_CHIRBIL_PRIM	outcome	|| id:ebi-a-GCST90002083	Inverse variance weighted	28	-0.0290701	0.0833781	0.727349	-0.192491	0.134351	0.971348	0.824902	1.14379
ebi-a-GCST90002083	finngen_R9_CHIRBIL_PRIM	outcome	|| id:ebi-a-GCST90002083	MR Egger	28	-0.105355	0.169445	0.53951	-0.437467	0.226757	0.900005	0.64567	1.25452
ebi-a-GCST90002083	finngen_R9_CHIRBIL_PRIM	outcome	|| id:ebi-a-GCST90002083	Weighted median	28	-0.152162	0.117807	0.196491	-0.383064	0.0787409	0.858849	0.681769	1.08192
ebi-a-GCST90002083	finngen_R9_CHIRBIL_PRIM	outcome	|| id:ebi-a-GCST90002083	Weighted mode	28	-0.157285	0.138781	0.26704	-0.429296	0.114726	0.854461	0.650967	1.12157
ebi-a-GCST90002085	finngen_R9_CHIRBIL_PRIM	outcome	|| id:ebi-a-GCST90002085	Inverse variance weighted	28	0.00666018	0.0700401	0.924243	-0.130618	0.143939	1.00668	0.877553	1.15481
ebi-a-GCST90002085	finngen_R9_CHIRBIL_PRIM	outcome	|| id:ebi-a-GCST90002085	MR Egger	28	-0.00278657	0.105296	0.979089	-0.209166	0.203593	0.997217	0.81126	1.2258
ebi-a-GCST90002085	finngen_R9_CHIRBIL_PRIM	outcome	|| id:ebi-a-GCST90002085	Weighted median	28	0.0227056	0.0917079	0.804454	-0.157042	0.202453	1.02297	0.854668	1.2244
ebi-a-GCST90002085	finngen_R9_CHIRBIL_PRIM	outcome	|| id:ebi-a-GCST90002085	Weighted mode	28	0.0463265	0.098765	0.642794	-0.147253	0.239906	1.04742	0.863076	1.27113
ebi-a-GCST90002121	finngen_R9_CHIRBIL_PRIM	outcome	|| id:ebi-a-GCST90002121	Inverse variance weighted (multiplicative random effects)	60	-0.0631959	0.0869955	0.467577	-0.233707	0.107315	0.93876	0.791594	1.11329
ebi-a-GCST90002121	finngen_R9_CHIRBIL_PRIM	outcome	|| id:ebi-a-GCST90002121	MR Egger	60	-0.144372	0.218475	0.511347	-0.572583	0.28384	0.865566	0.564067	1.32822
ebi-a-GCST90002121	finngen_R9_CHIRBIL_PRIM	outcome	|| id:ebi-a-GCST90002121	Weighted median	60	-0.139439	0.0996084	0.161553	-0.334671	0.0557938	0.869846	0.715573	1.05738
ebi-a-GCST90002121	finngen_R9_CHIRBIL_PRIM	outcome	|| id:ebi-a-GCST90002121	Weighted mode	60	-0.231857	0.138309	0.0989589	-0.502943	0.0392297	0.79306	0.604748	1.04001
ebi-a-GCST90001444	finngen_R9_CHIRBIL_PRIM	outcome	|| id:ebi-a-GCST90001444	Inverse variance weighted	24	-0.000103114	0.0813081	0.998988	-0.159467	0.159261	0.999897	0.852598	1.17264
ebi-a-GCST90001444	finngen_R9_CHIRBIL_PRIM	outcome	|| id:ebi-a-GCST90001444	MR Egger	24	-0.0306877	0.123332	0.805806	-0.272418	0.211042	0.969778	0.761536	1.23496
ebi-a-GCST90001444	finngen_R9_CHIRBIL_PRIM	outcome	|| id:ebi-a-GCST90001444	Weighted median	24	-0.029378	0.121831	0.809449	-0.268167	0.209411	0.971049	0.76478	1.23295
ebi-a-GCST90001444	finngen_R9_CHIRBIL_PRIM	outcome	|| id:ebi-a-GCST90001444	Weighted mode	24	-0.0505235	0.116595	0.668816	-0.27905	0.178003	0.950732	0.756502	1.19483
ebi-a-GCST90001462	finngen_R9_CHIRBIL_PRIM	outcome	|| id:ebi-a-GCST90001462	Inverse variance weighted	58	0.025599	0.0403718	0.526028	-0.0535297	0.104728	1.02593	0.947878	1.11041
ebi-a-GCST90001462	finngen_R9_CHIRBIL_PRIM	outcome	|| id:ebi-a-GCST90001462	MR Egger	58	0.00433094	0.0526259	0.934704	-0.0988158	0.107478	1.00434	0.90591	1.11347
ebi-a-GCST90001462	finngen_R9_CHIRBIL_PRIM	outcome	|| id:ebi-a-GCST90001462	Weighted median	58	-0.000319665	0.0565964	0.995493	-0.111249	0.110609	0.99968	0.894716	1.11696
ebi-a-GCST90001462	finngen_R9_CHIRBIL_PRIM	outcome	|| id:ebi-a-GCST90001462	Weighted mode	58	-0.00655236	0.0458376	0.886836	-0.0963941	0.0832894	0.993469	0.908106	1.08686
ebi-a-GCST90001482	finngen_R9_CHIRBIL_PRIM	outcome	|| id:ebi-a-GCST90001482	Inverse variance weighted (multiplicative random effects)	69	0.00896444	0.0327421	0.784246	-0.05521	0.0731389	1.009	0.946286	1.07588
ebi-a-GCST90001482	finngen_R9_CHIRBIL_PRIM	outcome	|| id:ebi-a-GCST90001482	MR Egger	69	0.0102955	0.040823	0.80166	-0.0697176	0.0903086	1.01035	0.932657	1.09451
ebi-a-GCST90001482	finngen_R9_CHIRBIL_PRIM	outcome	|| id:ebi-a-GCST90001482	Weighted median	69	0.00924356	0.0428997	0.829402	-0.0748399	0.093327	1.00929	0.927892	1.09782
ebi-a-GCST90001482	finngen_R9_CHIRBIL_PRIM	outcome	|| id:ebi-a-GCST90001482	Weighted mode	69	0.0122257	0.036005	0.735238	-0.0583441	0.0827954	1.0123	0.943325	1.08632
ebi-a-GCST90001485	finngen_R9_CHIRBIL_PRIM	outcome	|| id:ebi-a-GCST90001485	Inverse variance weighted	169	-0.0215908	0.0134808	0.109244	-0.0480132	0.0048315	0.978641	0.953121	1.00484
ebi-a-GCST90001485	finngen_R9_CHIRBIL_PRIM	outcome	|| id:ebi-a-GCST90001485	MR Egger	169	-0.0137409	0.0152761	0.369681	-0.0436821	0.0162003	0.986353	0.957258	1.01633
ebi-a-GCST90001485	finngen_R9_CHIRBIL_PRIM	outcome	|| id:ebi-a-GCST90001485	Weighted median	169	-0.0311548	0.0190821	0.102538	-0.0685558	0.00624613	0.969325	0.933741	1.00627
ebi-a-GCST90001485	finngen_R9_CHIRBIL_PRIM	outcome	|| id:ebi-a-GCST90001485	Weighted mode	169	-0.026472	0.0170417	0.122218	-0.0598738	0.0069298	0.973875	0.941883	1.00695
ebi-a-GCST90001490	finngen_R9_CHIRBIL_PRIM	outcome	|| id:ebi-a-GCST90001490	Inverse variance weighted	8	-0.111818	0.139095	0.421459	-0.384445	0.160809	0.894207	0.680828	1.17446
ebi-a-GCST90001490	finngen_R9_CHIRBIL_PRIM	outcome	|| id:ebi-a-GCST90001490	MR Egger	8	-0.359581	0.209852	0.137453	-0.770891	0.0517285	0.697968	0.462601	1.05309
ebi-a-GCST90001490	finngen_R9_CHIRBIL_PRIM	outcome	|| id:ebi-a-GCST90001490	Weighted median	8	-0.170191	0.15809	0.281684	-0.480047	0.139665	0.843504	0.618755	1.14989
ebi-a-GCST90001490	finngen_R9_CHIRBIL_PRIM	outcome	|| id:ebi-a-GCST90001490	Weighted mode	8	-0.174272	0.17903	0.362771	-0.52517	0.176626	0.840068	0.591455	1.19318
ebi-a-GCST90001503	finngen_R9_CHIRBIL_PRIM	outcome	|| id:ebi-a-GCST90001503	Inverse variance weighted	45	0.0100138	0.0258338	0.698294	-0.0406204	0.0606479	1.01006	0.960194	1.06252
ebi-a-GCST90001503	finngen_R9_CHIRBIL_PRIM	outcome	|| id:ebi-a-GCST90001503	MR Egger	45	-0.00232604	0.0309118	0.940367	-0.0629131	0.058261	0.997677	0.939025	1.05999
ebi-a-GCST90001503	finngen_R9_CHIRBIL_PRIM	outcome	|| id:ebi-a-GCST90001503	Weighted median	45	0.0267275	0.0364551	0.46346	-0.0447246	0.0981795	1.02709	0.956261	1.10316
ebi-a-GCST90001503	finngen_R9_CHIRBIL_PRIM	outcome	|| id:ebi-a-GCST90001503	Weighted mode	45	0.0319853	0.0293934	0.282441	-0.0256259	0.0895964	1.0325	0.9747	1.09373
ebi-a-GCST90001512	finngen_R9_CHIRBIL_PRIM	outcome	|| id:ebi-a-GCST90001512	Inverse variance weighted	37	-0.0467757	0.0392673	0.23357	-0.12374	0.0301882	0.954301	0.88361	1.03065
ebi-a-GCST90001512	finngen_R9_CHIRBIL_PRIM	outcome	|| id:ebi-a-GCST90001512	MR Egger	37	-0.0581663	0.049706	0.249825	-0.15559	0.0392576	0.943493	0.85591	1.04004
ebi-a-GCST90001512	finngen_R9_CHIRBIL_PRIM	outcome	|| id:ebi-a-GCST90001512	Weighted median	37	-0.0844115	0.0520877	0.105111	-0.186503	0.0176803	0.919053	0.829856	1.01784
ebi-a-GCST90001512	finngen_R9_CHIRBIL_PRIM	outcome	|| id:ebi-a-GCST90001512	Weighted mode	37	-0.0456383	0.0456122	0.323712	-0.135038	0.0437616	0.955387	0.873683	1.04473
ebi-a-GCST90001524	finngen_R9_CHIRBIL_PRIM	outcome	|| id:ebi-a-GCST90001524	Inverse variance weighted	27	-0.0020463	0.0676849	0.975881	-0.134709	0.130616	0.997956	0.87397	1.13953
ebi-a-GCST90001524	finngen_R9_CHIRBIL_PRIM	outcome	|| id:ebi-a-GCST90001524	MR Egger	27	0.219517	0.137178	0.122109	-0.0493514	0.488385	1.24547	0.951847	1.62968
ebi-a-GCST90001524	finngen_R9_CHIRBIL_PRIM	outcome	|| id:ebi-a-GCST90001524	Weighted median	27	0.0735745	0.095793	0.442453	-0.11418	0.261329	1.07635	0.892098	1.29865
ebi-a-GCST90001524	finngen_R9_CHIRBIL_PRIM	outcome	|| id:ebi-a-GCST90001524	Weighted mode	27	0.0838211	0.119726	0.490077	-0.150841	0.318484	1.08743	0.859984	1.37504
ebi-a-GCST90001543	finngen_R9_CHIRBIL_PRIM	outcome	|| id:ebi-a-GCST90001543	Inverse variance weighted (multiplicative random effects)	36	0.0221164	0.0668648	0.740824	-0.108939	0.153171	1.02236	0.896785	1.16552
ebi-a-GCST90001543	finngen_R9_CHIRBIL_PRIM	outcome	|| id:ebi-a-GCST90001543	MR Egger	36	-0.00650481	0.0922599	0.944205	-0.187334	0.174325	0.993516	0.829166	1.19044
ebi-a-GCST90001543	finngen_R9_CHIRBIL_PRIM	outcome	|| id:ebi-a-GCST90001543	Weighted median	36	0.0322094	0.0857118	0.707076	-0.135786	0.200205	1.03273	0.87303	1.22165
ebi-a-GCST90001543	finngen_R9_CHIRBIL_PRIM	outcome	|| id:ebi-a-GCST90001543	Weighted mode	36	0.0158374	0.0821989	0.84833	-0.145272	0.176947	1.01596	0.864787	1.19357
ebi-a-GCST90001551	finngen_R9_CHIRBIL_PRIM	outcome	|| id:ebi-a-GCST90001551	Inverse variance weighted (multiplicative random effects)	39	0.017987	0.0198256	0.364269	-0.0208711	0.0568451	1.01815	0.979345	1.05849
ebi-a-GCST90001551	finngen_R9_CHIRBIL_PRIM	outcome	|| id:ebi-a-GCST90001551	MR Egger	39	0.0133558	0.0203571	0.515835	-0.0265441	0.0532557	1.01345	0.973805	1.0547
ebi-a-GCST90001551	finngen_R9_CHIRBIL_PRIM	outcome	|| id:ebi-a-GCST90001551	Weighted median	39	0.0131199	0.0184205	0.476313	-0.0229843	0.0492242	1.01321	0.977278	1.05046
ebi-a-GCST90001551	finngen_R9_CHIRBIL_PRIM	outcome	|| id:ebi-a-GCST90001551	Weighted mode	39	0.0187547	0.0172944	0.285002	-0.0151423	0.0526517	1.01893	0.984972	1.05406
ebi-a-GCST90001584	finngen_R9_CHIRBIL_PRIM	outcome	|| id:ebi-a-GCST90001584	Inverse variance weighted	32	-0.0708956	0.0766156	0.354789	-0.221062	0.0792711	0.931559	0.801667	1.0825
ebi-a-GCST90001584	finngen_R9_CHIRBIL_PRIM	outcome	|| id:ebi-a-GCST90001584	MR Egger	32	-0.133342	0.123004	0.28698	-0.374429	0.107746	0.875166	0.687682	1.11376
ebi-a-GCST90001584	finngen_R9_CHIRBIL_PRIM	outcome	|| id:ebi-a-GCST90001584	Weighted median	32	-0.0331504	0.11068	0.764547	-0.250083	0.183783	0.967393	0.778736	1.20175
ebi-a-GCST90001584	finngen_R9_CHIRBIL_PRIM	outcome	|| id:ebi-a-GCST90001584	Weighted mode	32	-0.0289484	0.137713	0.834881	-0.298866	0.240969	0.971467	0.741659	1.27248
ebi-a-GCST90001605	finngen_R9_CHIRBIL_PRIM	outcome	|| id:ebi-a-GCST90001605	Inverse variance weighted	19	-0.0128998	0.069552	0.852861	-0.149222	0.123422	0.987183	0.861378	1.13136
ebi-a-GCST90001605	finngen_R9_CHIRBIL_PRIM	outcome	|| id:ebi-a-GCST90001605	MR Egger	19	-0.10277	0.0833697	0.234463	-0.266175	0.0606346	0.902334	0.766305	1.06251
ebi-a-GCST90001605	finngen_R9_CHIRBIL_PRIM	outcome	|| id:ebi-a-GCST90001605	Weighted median	19	-0.116945	0.0855283	0.171523	-0.284581	0.0506905	0.889634	0.75233	1.052
ebi-a-GCST90001605	finngen_R9_CHIRBIL_PRIM	outcome	|| id:ebi-a-GCST90001605	Weighted mode	19	-0.111559	0.0825126	0.193113	-0.273284	0.0501657	0.894439	0.760877	1.05145
ebi-a-GCST90001606	finngen_R9_CHIRBIL_PRIM	outcome	|| id:ebi-a-GCST90001606	Inverse variance weighted	15	-0.000430573	0.152603	0.997749	-0.299532	0.298671	0.99957	0.741165	1.34807
ebi-a-GCST90001606	finngen_R9_CHIRBIL_PRIM	outcome	|| id:ebi-a-GCST90001606	MR Egger	15	0.0848145	0.360138	0.817485	-0.621055	0.790684	1.08852	0.537377	2.2049
ebi-a-GCST90001606	finngen_R9_CHIRBIL_PRIM	outcome	|| id:ebi-a-GCST90001606	Weighted median	15	0.0102817	0.206318	0.960254	-0.394101	0.414664	1.01033	0.674286	1.51386
ebi-a-GCST90001606	finngen_R9_CHIRBIL_PRIM	outcome	|| id:ebi-a-GCST90001606	Weighted mode	15	-0.0992809	0.289789	0.736991	-0.667268	0.468706	0.905488	0.513109	1.59793
ebi-a-GCST90001613	finngen_R9_CHIRBIL_PRIM	outcome	|| id:ebi-a-GCST90001613	Inverse variance weighted	29	-0.042812	0.0524749	0.414582	-0.145663	0.0600388	0.958092	0.864449	1.06188
ebi-a-GCST90001613	finngen_R9_CHIRBIL_PRIM	outcome	|| id:ebi-a-GCST90001613	MR Egger	29	-0.0463037	0.0666932	0.493438	-0.177022	0.084415	0.954752	0.837761	1.08808
ebi-a-GCST90001613	finngen_R9_CHIRBIL_PRIM	outcome	|| id:ebi-a-GCST90001613	Weighted median	29	0.0114295	0.0704769	0.871169	-0.126705	0.149564	1.0115	0.880993	1.16133
ebi-a-GCST90001613	finngen_R9_CHIRBIL_PRIM	outcome	|| id:ebi-a-GCST90001613	Weighted mode	29	-0.00238002	0.0633861	0.970315	-0.126617	0.121857	0.997623	0.881071	1.12959
ebi-a-GCST90001628	finngen_R9_CHIRBIL_PRIM	outcome	|| id:ebi-a-GCST90001628	Inverse variance weighted (multiplicative random effects)	53	0.000939119	0.0514757	0.985444	-0.0999533	0.101832	1.00094	0.90488	1.1072
ebi-a-GCST90001628	finngen_R9_CHIRBIL_PRIM	outcome	|| id:ebi-a-GCST90001628	MR Egger	53	0.00299838	0.0734636	0.967603	-0.14099	0.146987	1.003	0.868498	1.15834
ebi-a-GCST90001628	finngen_R9_CHIRBIL_PRIM	outcome	|| id:ebi-a-GCST90001628	Weighted median	53	-0.0314423	0.0603324	0.602262	-0.149694	0.0868092	0.969047	0.860972	1.09069
ebi-a-GCST90001628	finngen_R9_CHIRBIL_PRIM	outcome	|| id:ebi-a-GCST90001628	Weighted mode	53	-0.00361537	0.0540509	0.946927	-0.109555	0.102324	0.996391	0.896233	1.10774
ebi-a-GCST90001636	finngen_R9_CHIRBIL_PRIM	outcome	|| id:ebi-a-GCST90001636	Inverse variance weighted	11	-0.270076	0.145406	0.0632553	-0.555071	0.0149197	0.763322	0.574031	1.01503
ebi-a-GCST90001636	finngen_R9_CHIRBIL_PRIM	outcome	|| id:ebi-a-GCST90001636	MR Egger	11	0.192525	0.588577	0.75107	-0.961087	1.34614	1.21231	0.382477	3.84255
ebi-a-GCST90001636	finngen_R9_CHIRBIL_PRIM	outcome	|| id:ebi-a-GCST90001636	Weighted median	11	-0.243822	0.190929	0.20159	-0.618042	0.130398	0.783627	0.538999	1.13928
ebi-a-GCST90001636	finngen_R9_CHIRBIL_PRIM	outcome	|| id:ebi-a-GCST90001636	Weighted mode	11	-0.0947502	0.258359	0.721456	-0.601135	0.411634	0.9096	0.548189	1.50928
ebi-a-GCST90001640	finngen_R9_CHIRBIL_PRIM	outcome	|| id:ebi-a-GCST90001640	Inverse variance weighted (multiplicative random effects)	6	0.193765	0.366331	0.596851	-0.524243	0.911773	1.21381	0.592003	2.48873
ebi-a-GCST90001640	finngen_R9_CHIRBIL_PRIM	outcome	|| id:ebi-a-GCST90001640	MR Egger	6	2.16731	1.41497	0.200355	-0.606024	4.94065	8.7348	0.545516	139.862
ebi-a-GCST90001640	finngen_R9_CHIRBIL_PRIM	outcome	|| id:ebi-a-GCST90001640	Weighted median	6	0.566182	0.314486	0.0718063	-0.0502095	1.18257	1.76153	0.95103	3.26276
ebi-a-GCST90001640	finngen_R9_CHIRBIL_PRIM	outcome	|| id:ebi-a-GCST90001640	Weighted mode	6	0.783735	0.498122	0.176442	-0.192583	1.76005	2.18964	0.824826	5.81275
ebi-a-GCST90001643	finngen_R9_CHIRBIL_PRIM	outcome	|| id:ebi-a-GCST90001643	Inverse variance weighted	32	0.0200161	0.0432082	0.643187	-0.064672	0.104704	1.02022	0.937375	1.11038
ebi-a-GCST90001643	finngen_R9_CHIRBIL_PRIM	outcome	|| id:ebi-a-GCST90001643	MR Egger	32	0.0539508	0.0548793	0.33343	-0.0536126	0.161514	1.05543	0.947799	1.17529
ebi-a-GCST90001643	finngen_R9_CHIRBIL_PRIM	outcome	|| id:ebi-a-GCST90001643	Weighted median	32	0.0179028	0.0626668	0.775121	-0.104924	0.14073	1.01806	0.900393	1.15111
ebi-a-GCST90001643	finngen_R9_CHIRBIL_PRIM	outcome	|| id:ebi-a-GCST90001643	Weighted mode	32	0.0187906	0.0569995	0.743872	-0.0929284	0.13051	1.01897	0.911259	1.13941
ebi-a-GCST90001661	finngen_R9_CHIRBIL_PRIM	outcome	|| id:ebi-a-GCST90001661	Inverse variance weighted	34	0.0172388	0.0591478	0.770705	-0.0986908	0.133168	1.01739	0.906023	1.14244
ebi-a-GCST90001661	finngen_R9_CHIRBIL_PRIM	outcome	|| id:ebi-a-GCST90001661	MR Egger	34	-0.00348419	0.0885905	0.968872	-0.177122	0.170153	0.996522	0.837678	1.18549
ebi-a-GCST90001661	finngen_R9_CHIRBIL_PRIM	outcome	|| id:ebi-a-GCST90001661	Weighted median	34	0.076303	0.0869198	0.380023	-0.0940599	0.246666	1.07929	0.910228	1.27975
ebi-a-GCST90001661	finngen_R9_CHIRBIL_PRIM	outcome	|| id:ebi-a-GCST90001661	Weighted mode	34	0.0632854	0.0893995	0.483981	-0.111938	0.238508	1.06533	0.8941	1.26935
ebi-a-GCST90001676	finngen_R9_CHIRBIL_PRIM	outcome	|| id:ebi-a-GCST90001676	Inverse variance weighted (multiplicative random effects)	9	-0.0301339	0.284775	0.915728	-0.588293	0.528025	0.970316	0.555274	1.69558
ebi-a-GCST90001676	finngen_R9_CHIRBIL_PRIM	outcome	|| id:ebi-a-GCST90001676	MR Egger	9	0.319848	0.672143	0.648664	-0.997551	1.63725	1.37692	0.368781	5.141
ebi-a-GCST90001676	finngen_R9_CHIRBIL_PRIM	outcome	|| id:ebi-a-GCST90001676	Weighted median	9	0.372408	0.250338	0.136851	-0.118254	0.863071	1.45123	0.88847	2.37043
ebi-a-GCST90001676	finngen_R9_CHIRBIL_PRIM	outcome	|| id:ebi-a-GCST90001676	Weighted mode	9	0.489491	0.28481	0.123997	-0.0687362	1.04772	1.63149	0.933573	2.85114
ebi-a-GCST90001690	finngen_R9_CHIRBIL_PRIM	outcome	|| id:ebi-a-GCST90001690	Inverse variance weighted	70	-0.00306901	0.0087255	0.725042	-0.020171	0.014033	0.996936	0.980031	1.01413
ebi-a-GCST90001690	finngen_R9_CHIRBIL_PRIM	outcome	|| id:ebi-a-GCST90001690	MR Egger	70	-0.00547698	0.00953088	0.56742	-0.0241575	0.0132035	0.994538	0.976132	1.01329
ebi-a-GCST90001690	finngen_R9_CHIRBIL_PRIM	outcome	|| id:ebi-a-GCST90001690	Weighted median	70	-0.010738	0.0135077	0.426643	-0.0372131	0.0157372	0.989319	0.963471	1.01586
ebi-a-GCST90001690	finngen_R9_CHIRBIL_PRIM	outcome	|| id:ebi-a-GCST90001690	Weighted mode	70	-0.00885853	0.00989404	0.373718	-0.0282508	0.0105338	0.991181	0.972144	1.01059
ebi-a-GCST90001734	finngen_R9_CHIRBIL_PRIM	outcome	|| id:ebi-a-GCST90001734	Inverse variance weighted	16	0.0146818	0.134858	0.913306	-0.249639	0.279003	1.01479	0.779082	1.32181
ebi-a-GCST90001734	finngen_R9_CHIRBIL_PRIM	outcome	|| id:ebi-a-GCST90001734	MR Egger	16	0.110344	0.214417	0.614845	-0.309914	0.530601	1.11666	0.73351	1.69995
ebi-a-GCST90001734	finngen_R9_CHIRBIL_PRIM	outcome	|| id:ebi-a-GCST90001734	Weighted median	16	0.267326	0.169211	0.114145	-0.0643284	0.59898	1.30647	0.937697	1.82026
ebi-a-GCST90001734	finngen_R9_CHIRBIL_PRIM	outcome	|| id:ebi-a-GCST90001734	Weighted mode	16	0.265353	0.198682	0.201605	-0.124064	0.654771	1.30389	0.883323	1.9247
ebi-a-GCST90001747	finngen_R9_CHIRBIL_PRIM	outcome	|| id:ebi-a-GCST90001747	Inverse variance weighted (multiplicative random effects)	35	-0.0767222	0.0501548	0.126089	-0.175026	0.0215812	0.926147	0.839435	1.02182
ebi-a-GCST90001747	finngen_R9_CHIRBIL_PRIM	outcome	|| id:ebi-a-GCST90001747	MR Egger	35	-0.0552493	0.0616225	0.376439	-0.176029	0.0655307	0.946249	0.838593	1.06773
ebi-a-GCST90001747	finngen_R9_CHIRBIL_PRIM	outcome	|| id:ebi-a-GCST90001747	Weighted median	35	-0.0583022	0.0539878	0.28018	-0.164118	0.0475138	0.943365	0.848642	1.04866
ebi-a-GCST90001747	finngen_R9_CHIRBIL_PRIM	outcome	|| id:ebi-a-GCST90001747	Weighted mode	35	-0.0623631	0.0485126	0.207304	-0.157448	0.0327216	0.939542	0.854321	1.03326
ebi-a-GCST90001753	finngen_R9_CHIRBIL_PRIM	outcome	|| id:ebi-a-GCST90001753	Inverse variance weighted (multiplicative random effects)	37	0.137337	0.0765732	0.0728871	-0.0127466	0.28742	1.14721	0.987334	1.33298
ebi-a-GCST90001753	finngen_R9_CHIRBIL_PRIM	outcome	|| id:ebi-a-GCST90001753	MR Egger	37	-3.13579e-05	0.11077	0.999776	-0.217141	0.217078	0.999969	0.804817	1.24244
ebi-a-GCST90001753	finngen_R9_CHIRBIL_PRIM	outcome	|| id:ebi-a-GCST90001753	Weighted median	37	-0.0933908	0.0968325	0.334817	-0.283183	0.0964009	0.910837	0.753382	1.1012
ebi-a-GCST90001753	finngen_R9_CHIRBIL_PRIM	outcome	|| id:ebi-a-GCST90001753	Weighted mode	37	-0.102685	0.100839	0.315326	-0.30033	0.0949591	0.902411	0.740574	1.09961
ebi-a-GCST90001755	finngen_R9_CHIRBIL_PRIM	outcome	|| id:ebi-a-GCST90001755	Inverse variance weighted (multiplicative random effects)	54	0.113106	0.0920037	0.218936	-0.0672213	0.293433	1.11975	0.934988	1.34102
ebi-a-GCST90001755	finngen_R9_CHIRBIL_PRIM	outcome	|| id:ebi-a-GCST90001755	MR Egger	54	0.261505	0.200537	0.197969	-0.131548	0.654557	1.29888	0.876738	1.92429
ebi-a-GCST90001755	finngen_R9_CHIRBIL_PRIM	outcome	|| id:ebi-a-GCST90001755	Weighted median	54	0.128717	0.108139	0.233934	-0.083236	0.340669	1.13737	0.920134	1.40589
ebi-a-GCST90001755	finngen_R9_CHIRBIL_PRIM	outcome	|| id:ebi-a-GCST90001755	Weighted mode	54	0.138194	0.117736	0.245739	-0.092569	0.368956	1.1482	0.911586	1.44622
ebi-a-GCST90001759	finngen_R9_CHIRBIL_PRIM	outcome	|| id:ebi-a-GCST90001759	Inverse variance weighted (multiplicative random effects)	45	-0.0390193	0.0546751	0.475439	-0.146182	0.0681439	0.961732	0.864	1.07052
ebi-a-GCST90001759	finngen_R9_CHIRBIL_PRIM	outcome	|| id:ebi-a-GCST90001759	MR Egger	45	-0.0288901	0.067278	0.669766	-0.160755	0.102975	0.971523	0.851501	1.10846
ebi-a-GCST90001759	finngen_R9_CHIRBIL_PRIM	outcome	|| id:ebi-a-GCST90001759	Weighted median	45	-0.0547937	0.0539323	0.309642	-0.160501	0.0509135	0.94668	0.851717	1.05223
ebi-a-GCST90001759	finngen_R9_CHIRBIL_PRIM	outcome	|| id:ebi-a-GCST90001759	Weighted mode	45	-0.0484376	0.0422514	0.257821	-0.13125	0.0343752	0.952717	0.876998	1.03497
ebi-a-GCST90001783	finngen_R9_CHIRBIL_PRIM	outcome	|| id:ebi-a-GCST90001783	Inverse variance weighted	21	0.103731	0.0929711	0.264537	-0.0784926	0.285954	1.1093	0.924509	1.33103
ebi-a-GCST90001783	finngen_R9_CHIRBIL_PRIM	outcome	|| id:ebi-a-GCST90001783	MR Egger	21	0.0732067	0.241054	0.764661	-0.399259	0.545672	1.07595	0.670817	1.72577
ebi-a-GCST90001783	finngen_R9_CHIRBIL_PRIM	outcome	|| id:ebi-a-GCST90001783	Weighted median	21	0.142102	0.125596	0.25788	-0.104067	0.38827	1.15269	0.901165	1.47443
ebi-a-GCST90001783	finngen_R9_CHIRBIL_PRIM	outcome	|| id:ebi-a-GCST90001783	Weighted mode	21	0.254818	0.178708	0.169323	-0.0954498	0.605086	1.29023	0.908964	1.83141
ebi-a-GCST90001789	finngen_R9_CHIRBIL_PRIM	outcome	|| id:ebi-a-GCST90001789	Inverse variance weighted	33	0.106303	0.0641778	0.0976431	-0.0194851	0.232092	1.11216	0.980704	1.26124
ebi-a-GCST90001789	finngen_R9_CHIRBIL_PRIM	outcome	|| id:ebi-a-GCST90001789	MR Egger	33	0.0347312	0.117839	0.77016	-0.196232	0.265695	1.03534	0.821821	1.30434
ebi-a-GCST90001789	finngen_R9_CHIRBIL_PRIM	outcome	|| id:ebi-a-GCST90001789	Weighted median	33	0.0680674	0.0911726	0.455319	-0.110631	0.246766	1.07044	0.895269	1.27988
ebi-a-GCST90001789	finngen_R9_CHIRBIL_PRIM	outcome	|| id:ebi-a-GCST90001789	Weighted mode	33	0.0862038	0.102654	0.40728	-0.114999	0.287406	1.09003	0.891367	1.33297
ebi-a-GCST90001793	finngen_R9_CHIRBIL_PRIM	outcome	|| id:ebi-a-GCST90001793	Inverse variance weighted	33	0.0818645	0.0608587	0.178575	-0.0374187	0.201148	1.08531	0.963273	1.22281
ebi-a-GCST90001793	finngen_R9_CHIRBIL_PRIM	outcome	|| id:ebi-a-GCST90001793	MR Egger	33	0.120551	0.0979902	0.227864	-0.0715101	0.312612	1.12812	0.930987	1.36699
ebi-a-GCST90001793	finngen_R9_CHIRBIL_PRIM	outcome	|| id:ebi-a-GCST90001793	Weighted median	33	0.194159	0.0839335	0.0207092	0.0296491	0.358669	1.21429	1.03009	1.43142
ebi-a-GCST90001793	finngen_R9_CHIRBIL_PRIM	outcome	|| id:ebi-a-GCST90001793	Weighted mode	33	0.200748	0.0923502	0.0372313	0.0197415	0.381754	1.22232	1.01994	1.46485
ebi-a-GCST90001794	finngen_R9_CHIRBIL_PRIM	outcome	|| id:ebi-a-GCST90001794	Inverse variance weighted	40	0.0536137	0.045303	0.236632	-0.0351801	0.142408	1.05508	0.965431	1.15305
ebi-a-GCST90001794	finngen_R9_CHIRBIL_PRIM	outcome	|| id:ebi-a-GCST90001794	MR Egger	40	0.0808433	0.0588294	0.177432	-0.0344624	0.196149	1.0842	0.966125	1.21671
ebi-a-GCST90001794	finngen_R9_CHIRBIL_PRIM	outcome	|| id:ebi-a-GCST90001794	Weighted median	40	0.0735128	0.0689096	0.286062	-0.0615501	0.208576	1.07628	0.940306	1.23192
ebi-a-GCST90001794	finngen_R9_CHIRBIL_PRIM	outcome	|| id:ebi-a-GCST90001794	Weighted mode	40	0.0773254	0.0562239	0.176884	-0.0328734	0.187524	1.08039	0.967661	1.20626
ebi-a-GCST90001839	finngen_R9_CHIRBIL_PRIM	outcome	|| id:ebi-a-GCST90001839	Inverse variance weighted	38	0.0122298	0.0682618	0.857811	-0.121563	0.146023	1.0123	0.885535	1.15722
ebi-a-GCST90001839	finngen_R9_CHIRBIL_PRIM	outcome	|| id:ebi-a-GCST90001839	MR Egger	38	-0.18409	0.112732	0.111188	-0.405045	0.0368645	0.831861	0.666947	1.03755
ebi-a-GCST90001839	finngen_R9_CHIRBIL_PRIM	outcome	|| id:ebi-a-GCST90001839	Weighted median	38	0.0246889	0.0922985	0.789092	-0.156216	0.205594	1.025	0.855374	1.22825
ebi-a-GCST90001839	finngen_R9_CHIRBIL_PRIM	outcome	|| id:ebi-a-GCST90001839	Weighted mode	38	0.00481769	0.0969682	0.960642	-0.18524	0.194875	1.00483	0.830905	1.21516
ebi-a-GCST90001840	finngen_R9_CHIRBIL_PRIM	outcome	|| id:ebi-a-GCST90001840	Inverse variance weighted (multiplicative random effects)	28	0.0947709	0.0950651	0.318811	-0.0915568	0.281099	1.09941	0.91251	1.32458
ebi-a-GCST90001840	finngen_R9_CHIRBIL_PRIM	outcome	|| id:ebi-a-GCST90001840	MR Egger	28	0.234429	0.218434	0.293032	-0.193703	0.66256	1.26419	0.823903	1.93975
ebi-a-GCST90001840	finngen_R9_CHIRBIL_PRIM	outcome	|| id:ebi-a-GCST90001840	Weighted median	28	0.177539	0.112401	0.11422	-0.042768	0.397846	1.19427	0.958134	1.48861
ebi-a-GCST90001840	finngen_R9_CHIRBIL_PRIM	outcome	|| id:ebi-a-GCST90001840	Weighted mode	28	0.17324	0.134962	0.210183	-0.0912857	0.437766	1.18915	0.912757	1.54924
ebi-a-GCST90001844	finngen_R9_CHIRBIL_PRIM	outcome	|| id:ebi-a-GCST90001844	Inverse variance weighted	26	0.103502	0.0564286	0.0666214	-0.00709763	0.214103	1.10905	0.992927	1.23875
ebi-a-GCST90001844	finngen_R9_CHIRBIL_PRIM	outcome	|| id:ebi-a-GCST90001844	MR Egger	26	0.0589558	0.0772602	0.452851	-0.0924742	0.210386	1.06073	0.911673	1.23415
ebi-a-GCST90001844	finngen_R9_CHIRBIL_PRIM	outcome	|| id:ebi-a-GCST90001844	Weighted median	26	0.0333331	0.0792741	0.674136	-0.122044	0.18871	1.03389	0.885109	1.20769
ebi-a-GCST90001844	finngen_R9_CHIRBIL_PRIM	outcome	|| id:ebi-a-GCST90001844	Weighted mode	26	0.0369813	0.0777131	0.638299	-0.115336	0.189299	1.03767	0.891066	1.2084
ebi-a-GCST90001850	finngen_R9_CHIRBIL_PRIM	outcome	|| id:ebi-a-GCST90001850	Inverse variance weighted	35	0.13146	0.0657079	0.0454282	0.00267218	0.260247	1.14049	1.00268	1.29725
ebi-a-GCST90001850	finngen_R9_CHIRBIL_PRIM	outcome	|| id:ebi-a-GCST90001850	MR Egger	35	0.155281	0.112365	0.176278	-0.0649554	0.375517	1.16799	0.937109	1.45574
ebi-a-GCST90001850	finngen_R9_CHIRBIL_PRIM	outcome	|| id:ebi-a-GCST90001850	Weighted median	35	0.168644	0.0968251	0.0815537	-0.0211329	0.358421	1.1837	0.979089	1.43107
ebi-a-GCST90001850	finngen_R9_CHIRBIL_PRIM	outcome	|| id:ebi-a-GCST90001850	Weighted mode	35	0.170756	0.10387	0.109405	-0.0328288	0.37434	1.1862	0.967704	1.45403
ebi-a-GCST90001873	finngen_R9_CHIRBIL_PRIM	outcome	|| id:ebi-a-GCST90001873	Inverse variance weighted (multiplicative random effects)	21	0.109979	0.0720514	0.12691	-0.0312416	0.2512	1.11625	0.969241	1.28557
ebi-a-GCST90001873	finngen_R9_CHIRBIL_PRIM	outcome	|| id:ebi-a-GCST90001873	MR Egger	21	-0.122377	0.125026	0.339975	-0.367428	0.122675	0.884815	0.692513	1.13052
ebi-a-GCST90001873	finngen_R9_CHIRBIL_PRIM	outcome	|| id:ebi-a-GCST90001873	Weighted median	21	0.0832576	0.0864151	0.335316	-0.0861159	0.252631	1.08682	0.917488	1.28741
ebi-a-GCST90001873	finngen_R9_CHIRBIL_PRIM	outcome	|| id:ebi-a-GCST90001873	Weighted mode	21	0.0669243	0.121591	0.588136	-0.171393	0.305242	1.06921	0.84249	1.35695
ebi-a-GCST90001915	finngen_R9_CHIRBIL_PRIM	outcome	|| id:ebi-a-GCST90001915	Inverse variance weighted	18	-0.0401022	0.0796715	0.614722	-0.196258	0.116054	0.960691	0.8218	1.12306
ebi-a-GCST90001915	finngen_R9_CHIRBIL_PRIM	outcome	|| id:ebi-a-GCST90001915	MR Egger	18	-0.030072	0.110157	0.788351	-0.245979	0.185835	0.970376	0.781938	1.20422
ebi-a-GCST90001915	finngen_R9_CHIRBIL_PRIM	outcome	|| id:ebi-a-GCST90001915	Weighted median	18	0.0550533	0.108377	0.611467	-0.157365	0.267472	1.0566	0.854392	1.30666
ebi-a-GCST90001915	finngen_R9_CHIRBIL_PRIM	outcome	|| id:ebi-a-GCST90001915	Weighted mode	18	0.0474427	0.106386	0.661263	-0.161075	0.25596	1.04859	0.851229	1.2917
ebi-a-GCST90001928	finngen_R9_CHIRBIL_PRIM	outcome	|| id:ebi-a-GCST90001928	Inverse variance weighted	19	-0.0313064	0.0651414	0.630807	-0.158984	0.0963708	0.969179	0.85301	1.10117
ebi-a-GCST90001928	finngen_R9_CHIRBIL_PRIM	outcome	|| id:ebi-a-GCST90001928	MR Egger	19	-0.0197791	0.0910464	0.830606	-0.19823	0.158672	0.980415	0.820181	1.17195
ebi-a-GCST90001928	finngen_R9_CHIRBIL_PRIM	outcome	|| id:ebi-a-GCST90001928	Weighted median	19	-0.0733976	0.0926798	0.428391	-0.25505	0.108255	0.929231	0.774878	1.11433
ebi-a-GCST90001928	finngen_R9_CHIRBIL_PRIM	outcome	|| id:ebi-a-GCST90001928	Weighted mode	19	-0.0357841	0.0862805	0.683232	-0.204894	0.133326	0.964849	0.814734	1.14262
ebi-a-GCST90001930	finngen_R9_CHIRBIL_PRIM	outcome	|| id:ebi-a-GCST90001930	Inverse variance weighted	19	0.100692	0.0837824	0.229429	-0.0635213	0.264906	1.10594	0.938454	1.30331
ebi-a-GCST90001930	finngen_R9_CHIRBIL_PRIM	outcome	|| id:ebi-a-GCST90001930	MR Egger	19	0.111095	0.137116	0.429009	-0.157653	0.379842	1.1175	0.854146	1.46205
ebi-a-GCST90001930	finngen_R9_CHIRBIL_PRIM	outcome	|| id:ebi-a-GCST90001930	Weighted median	19	0.178537	0.109678	0.103561	-0.036432	0.393507	1.19547	0.964224	1.48217
ebi-a-GCST90001930	finngen_R9_CHIRBIL_PRIM	outcome	|| id:ebi-a-GCST90001930	Weighted mode	19	0.165627	0.111042	0.15313	-0.0520152	0.383268	1.18013	0.949314	1.46707
ebi-a-GCST90001931	finngen_R9_CHIRBIL_PRIM	outcome	|| id:ebi-a-GCST90001931	Inverse variance weighted	8	0.170355	0.142194	0.2309	-0.108346	0.449056	1.18573	0.897317	1.56683
ebi-a-GCST90001931	finngen_R9_CHIRBIL_PRIM	outcome	|| id:ebi-a-GCST90001931	MR Egger	8	0.246676	0.363815	0.523028	-0.466401	0.959754	1.27976	0.627256	2.61105
ebi-a-GCST90001931	finngen_R9_CHIRBIL_PRIM	outcome	|| id:ebi-a-GCST90001931	Weighted median	8	0.236626	0.185439	0.201946	-0.126836	0.600087	1.26697	0.880879	1.82228
ebi-a-GCST90001931	finngen_R9_CHIRBIL_PRIM	outcome	|| id:ebi-a-GCST90001931	Weighted mode	8	0.31772	0.265678	0.270675	-0.203009	0.838448	1.37399	0.816271	2.31278
ebi-a-GCST90001936	finngen_R9_CHIRBIL_PRIM	outcome	|| id:ebi-a-GCST90001936	Inverse variance weighted	25	0.0354398	0.0422994	0.402124	-0.0474669	0.118347	1.03608	0.953642	1.12563
ebi-a-GCST90001936	finngen_R9_CHIRBIL_PRIM	outcome	|| id:ebi-a-GCST90001936	MR Egger	25	0.0179848	0.0496589	0.720534	-0.0793466	0.115316	1.01815	0.92372	1.12223
ebi-a-GCST90001936	finngen_R9_CHIRBIL_PRIM	outcome	|| id:ebi-a-GCST90001936	Weighted median	25	0.0164884	0.0574998	0.774299	-0.0962111	0.129188	1.01663	0.908272	1.1379
ebi-a-GCST90001936	finngen_R9_CHIRBIL_PRIM	outcome	|| id:ebi-a-GCST90001936	Weighted mode	25	0.0219396	0.0457153	0.635631	-0.0676624	0.111542	1.02218	0.934576	1.118
ebi-a-GCST90001974	finngen_R9_CHIRBIL_PRIM	outcome	|| id:ebi-a-GCST90001974	Inverse variance weighted	18	0.0578043	0.0862083	0.502527	-0.111164	0.226773	1.05951	0.894792	1.25454
ebi-a-GCST90001974	finngen_R9_CHIRBIL_PRIM	outcome	|| id:ebi-a-GCST90001974	MR Egger	18	-0.0815956	0.109853	0.468387	-0.296908	0.133717	0.921645	0.743112	1.14307
ebi-a-GCST90001974	finngen_R9_CHIRBIL_PRIM	outcome	|| id:ebi-a-GCST90001974	Weighted median	18	-0.0700398	0.112242	0.532622	-0.290034	0.149954	0.932357	0.748238	1.16178
ebi-a-GCST90001974	finngen_R9_CHIRBIL_PRIM	outcome	|| id:ebi-a-GCST90001974	Weighted mode	18	-0.0440571	0.103589	0.675948	-0.247092	0.158978	0.956899	0.781069	1.17231
ebi-a-GCST90001981	finngen_R9_CHIRBIL_PRIM	outcome	|| id:ebi-a-GCST90001981	Inverse variance weighted	72	-0.0522897	0.0405615	0.197348	-0.13179	0.0272109	0.949054	0.876525	1.02758
ebi-a-GCST90001981	finngen_R9_CHIRBIL_PRIM	outcome	|| id:ebi-a-GCST90001981	MR Egger	72	-0.0732644	0.0653769	0.266269	-0.201403	0.0548744	0.929355	0.817583	1.05641
ebi-a-GCST90001981	finngen_R9_CHIRBIL_PRIM	outcome	|| id:ebi-a-GCST90001981	Weighted median	72	-0.0439334	0.0612317	0.47307	-0.163948	0.0760808	0.957018	0.848786	1.07905
ebi-a-GCST90001981	finngen_R9_CHIRBIL_PRIM	outcome	|| id:ebi-a-GCST90001981	Weighted mode	72	-0.0761235	0.0533664	0.158126	-0.180722	0.0284745	0.926702	0.834668	1.02888
ebi-a-GCST90001991	finngen_R9_CHIRBIL_PRIM	outcome	|| id:ebi-a-GCST90001991	Inverse variance weighted (multiplicative random effects)	105	-0.0769163	0.0563196	0.172029	-0.187303	0.03347	0.925967	0.829193	1.03404
ebi-a-GCST90001991	finngen_R9_CHIRBIL_PRIM	outcome	|| id:ebi-a-GCST90001991	MR Egger	105	-0.109457	0.137863	0.429048	-0.379668	0.160755	0.896321	0.684088	1.1744
ebi-a-GCST90001991	finngen_R9_CHIRBIL_PRIM	outcome	|| id:ebi-a-GCST90001991	Weighted median	105	-0.188931	0.0746215	0.0113459	-0.335189	-0.0426731	0.827843	0.715203	0.958225
ebi-a-GCST90001991	finngen_R9_CHIRBIL_PRIM	outcome	|| id:ebi-a-GCST90001991	Weighted mode	105	-0.251471	0.117329	0.0344206	-0.481436	-0.0215063	0.777656	0.617895	0.978723
ebi-a-GCST90001997	finngen_R9_CHIRBIL_PRIM	outcome	|| id:ebi-a-GCST90001997	Inverse variance weighted	55	0.000723884	0.0547445	0.98945	-0.106575	0.108023	1.00072	0.898907	1.11407
ebi-a-GCST90001997	finngen_R9_CHIRBIL_PRIM	outcome	|| id:ebi-a-GCST90001997	MR Egger	55	-0.0537291	0.114483	0.640767	-0.278116	0.170658	0.947689	0.757209	1.18608
ebi-a-GCST90001997	finngen_R9_CHIRBIL_PRIM	outcome	|| id:ebi-a-GCST90001997	Weighted median	55	-0.0515186	0.0788606	0.513571	-0.206085	0.103048	0.949786	0.813764	1.10854
ebi-a-GCST90001997	finngen_R9_CHIRBIL_PRIM	outcome	|| id:ebi-a-GCST90001997	Weighted mode	55	-0.15678	0.145553	0.286211	-0.442064	0.128505	0.854892	0.642708	1.13713
ebi-a-GCST90002043	finngen_R9_CHIRBIL_PRIM	outcome	|| id:ebi-a-GCST90002043	Inverse variance weighted	16	0.0398873	0.0691972	0.564325	-0.0957391	0.175514	1.04069	0.908701	1.19186
ebi-a-GCST90002043	finngen_R9_CHIRBIL_PRIM	outcome	|| id:ebi-a-GCST90002043	MR Egger	16	0.0910409	0.105274	0.401722	-0.115295	0.297377	1.09531	0.891103	1.34632
ebi-a-GCST90002043	finngen_R9_CHIRBIL_PRIM	outcome	|| id:ebi-a-GCST90002043	Weighted median	16	0.0734061	0.101352	0.468899	-0.125243	0.272055	1.07617	0.882282	1.31266
ebi-a-GCST90002043	finngen_R9_CHIRBIL_PRIM	outcome	|| id:ebi-a-GCST90002043	Weighted mode	16	0.0707335	0.101671	0.497247	-0.128541	0.270008	1.0733	0.879378	1.30997
ebi-a-GCST90002055	finngen_R9_CHIRBIL_PRIM	outcome	|| id:ebi-a-GCST90002055	Inverse variance weighted (multiplicative random effects)	55	0.100121	0.0775848	0.196885	-0.0519448	0.252188	1.10531	0.949381	1.28684
ebi-a-GCST90002055	finngen_R9_CHIRBIL_PRIM	outcome	|| id:ebi-a-GCST90002055	MR Egger	55	0.0846053	0.185072	0.649434	-0.278136	0.447347	1.08829	0.757193	1.56416
ebi-a-GCST90002055	finngen_R9_CHIRBIL_PRIM	outcome	|| id:ebi-a-GCST90002055	Weighted median	55	0.155634	0.0975197	0.110505	-0.0355044	0.346773	1.1684	0.965119	1.4145
ebi-a-GCST90002055	finngen_R9_CHIRBIL_PRIM	outcome	|| id:ebi-a-GCST90002055	Weighted mode	55	0.0359534	0.158368	0.821262	-0.274448	0.346354	1.03661	0.759992	1.4139
ebi-a-GCST90002075	finngen_R9_CHIRBIL_PRIM	outcome	|| id:ebi-a-GCST90002075	Inverse variance weighted	15	0.0245332	0.0964337	0.799183	-0.164477	0.213543	1.02484	0.848337	1.23806
ebi-a-GCST90002075	finngen_R9_CHIRBIL_PRIM	outcome	|| id:ebi-a-GCST90002075	MR Egger	15	-0.0798112	0.163623	0.633832	-0.400512	0.240889	0.923291	0.669977	1.27238
ebi-a-GCST90002075	finngen_R9_CHIRBIL_PRIM	outcome	|| id:ebi-a-GCST90002075	Weighted median	15	0.00926811	0.135029	0.945278	-0.255389	0.273925	1.00931	0.774615	1.31512
ebi-a-GCST90002075	finngen_R9_CHIRBIL_PRIM	outcome	|| id:ebi-a-GCST90002075	Weighted mode	15	-0.0570321	0.151919	0.712982	-0.354794	0.24073	0.944564	0.701318	1.27218
ebi-a-GCST90002103	finngen_R9_CHIRBIL_PRIM	outcome	|| id:ebi-a-GCST90002103	Inverse variance weighted (multiplicative random effects)	14	-0.0899618	0.090745	0.321506	-0.267822	0.0878984	0.913966	0.765044	1.09188
ebi-a-GCST90002103	finngen_R9_CHIRBIL_PRIM	outcome	|| id:ebi-a-GCST90002103	MR Egger	14	-0.126581	0.131435	0.354522	-0.384194	0.131033	0.881103	0.680999	1.14001
ebi-a-GCST90002103	finngen_R9_CHIRBIL_PRIM	outcome	|| id:ebi-a-GCST90002103	Weighted median	14	-0.0916477	0.0936936	0.327994	-0.275287	0.0919918	0.912427	0.759354	1.09636
ebi-a-GCST90002103	finngen_R9_CHIRBIL_PRIM	outcome	|| id:ebi-a-GCST90002103	Weighted mode	14	-0.116813	0.0903885	0.218738	-0.293975	0.0603483	0.889751	0.745295	1.06221
ebi-a-GCST90002109	finngen_R9_CHIRBIL_PRIM	outcome	|| id:ebi-a-GCST90002109	Inverse variance weighted (multiplicative random effects)	63	-0.192345	0.0514426	0.000184738	-0.293173	-0.0915175	0.825022	0.745893	0.912545
ebi-a-GCST90002109	finngen_R9_CHIRBIL_PRIM	outcome	|| id:ebi-a-GCST90002109	MR Egger	63	-0.157145	0.119081	0.191881	-0.390543	0.0762526	0.85458	0.676689	1.07924
ebi-a-GCST90002109	finngen_R9_CHIRBIL_PRIM	outcome	|| id:ebi-a-GCST90002109	Weighted median	63	-0.143517	0.0715489	0.0448721	-0.283752	-0.00328065	0.866306	0.752953	0.996725
ebi-a-GCST90002109	finngen_R9_CHIRBIL_PRIM	outcome	|| id:ebi-a-GCST90002109	Weighted mode	63	-0.145313	0.0803497	0.0753771	-0.302798	0.0121722	0.864751	0.738748	1.01225
ebi-a-GCST90002116	finngen_R9_CHIRBIL_PRIM	outcome	|| id:ebi-a-GCST90002116	Inverse variance weighted (multiplicative random effects)	82	-0.039849	0.0552345	0.470632	-0.148109	0.0684107	0.960935	0.862337	1.0708
ebi-a-GCST90002116	finngen_R9_CHIRBIL_PRIM	outcome	|| id:ebi-a-GCST90002116	MR Egger	82	-0.0247561	0.103621	0.811786	-0.227853	0.178341	0.975548	0.796241	1.19523
ebi-a-GCST90002116	finngen_R9_CHIRBIL_PRIM	outcome	|| id:ebi-a-GCST90002116	Weighted median	82	0.00730993	0.0671938	0.91337	-0.12439	0.13901	1.00734	0.883035	1.14914
ebi-a-GCST90002116	finngen_R9_CHIRBIL_PRIM	outcome	|| id:ebi-a-GCST90002116	Weighted mode	82	-0.0266665	0.118956	0.823189	-0.259821	0.206488	0.973686	0.77119	1.22935
ebi-a-GCST90001396	finngen_R9_CHIRBIL_PRIM	outcome	|| id:ebi-a-GCST90001396	Inverse variance weighted	19	0.129395	0.11589	0.264196	-0.0977499	0.356539	1.13814	0.906876	1.42838
ebi-a-GCST90001396	finngen_R9_CHIRBIL_PRIM	outcome	|| id:ebi-a-GCST90001396	MR Egger	19	-0.00331925	0.251289	0.989615	-0.495845	0.489206	0.996686	0.609056	1.63102
ebi-a-GCST90001396	finngen_R9_CHIRBIL_PRIM	outcome	|| id:ebi-a-GCST90001396	Weighted median	19	-0.0213437	0.148109	0.885415	-0.311637	0.26895	0.978882	0.732247	1.30859
ebi-a-GCST90001396	finngen_R9_CHIRBIL_PRIM	outcome	|| id:ebi-a-GCST90001396	Weighted mode	19	-0.0127482	0.190707	0.94744	-0.386534	0.361038	0.987333	0.679408	1.43482
ebi-a-GCST90001415	finngen_R9_CHIRBIL_PRIM	outcome	|| id:ebi-a-GCST90001415	Inverse variance weighted (multiplicative random effects)	18	0.0469216	0.0816498	0.565515	-0.113112	0.206955	1.04804	0.893051	1.22993
ebi-a-GCST90001415	finngen_R9_CHIRBIL_PRIM	outcome	|| id:ebi-a-GCST90001415	MR Egger	18	0.0250865	0.114437	0.829253	-0.19921	0.249383	1.0254	0.819378	1.28323
ebi-a-GCST90001415	finngen_R9_CHIRBIL_PRIM	outcome	|| id:ebi-a-GCST90001415	Weighted median	18	-0.0383923	0.0892002	0.6669	-0.213225	0.13644	0.962335	0.807975	1.14619
ebi-a-GCST90001415	finngen_R9_CHIRBIL_PRIM	outcome	|| id:ebi-a-GCST90001415	Weighted mode	18	0.000984119	0.081297	0.990483	-0.158358	0.160326	1.00098	0.853544	1.17389
ebi-a-GCST90001418	finngen_R9_CHIRBIL_PRIM	outcome	|| id:ebi-a-GCST90001418	Inverse variance weighted (multiplicative random effects)	27	0.0195196	0.0570794	0.732372	-0.0923561	0.131395	1.01971	0.91178	1.14042
ebi-a-GCST90001418	finngen_R9_CHIRBIL_PRIM	outcome	|| id:ebi-a-GCST90001418	MR Egger	27	0.091827	0.0611151	0.145489	-0.0279587	0.211613	1.09618	0.972429	1.23567
ebi-a-GCST90001418	finngen_R9_CHIRBIL_PRIM	outcome	|| id:ebi-a-GCST90001418	Weighted median	27	0.0624896	0.0560154	0.264602	-0.0473005	0.17228	1.06448	0.953801	1.18801
ebi-a-GCST90001418	finngen_R9_CHIRBIL_PRIM	outcome	|| id:ebi-a-GCST90001418	Weighted mode	27	0.063767	0.05242	0.234736	-0.0389761	0.16651	1.06584	0.961774	1.18118
ebi-a-GCST90001423	finngen_R9_CHIRBIL_PRIM	outcome	|| id:ebi-a-GCST90001423	Inverse variance weighted	15	0.0422189	0.146756	0.773591	-0.245423	0.329861	1.04312	0.782373	1.39077
ebi-a-GCST90001423	finngen_R9_CHIRBIL_PRIM	outcome	|| id:ebi-a-GCST90001423	MR Egger	15	0.263016	0.278967	0.362965	-0.28376	0.809791	1.30085	0.752948	2.24744
ebi-a-GCST90001423	finngen_R9_CHIRBIL_PRIM	outcome	|| id:ebi-a-GCST90001423	Weighted median	15	-0.0215206	0.212309	0.919261	-0.437647	0.394605	0.978709	0.645554	1.4838
ebi-a-GCST90001423	finngen_R9_CHIRBIL_PRIM	outcome	|| id:ebi-a-GCST90001423	Weighted mode	15	-0.303705	0.379666	0.437116	-1.04785	0.44044	0.738078	0.350691	1.55339
ebi-a-GCST90001426	finngen_R9_CHIRBIL_PRIM	outcome	|| id:ebi-a-GCST90001426	Inverse variance weighted	30	0.0181415	0.0641638	0.777379	-0.10762	0.143902	1.01831	0.897969	1.15477
ebi-a-GCST90001426	finngen_R9_CHIRBIL_PRIM	outcome	|| id:ebi-a-GCST90001426	MR Egger	30	0.014685	0.0835954	0.861819	-0.149162	0.178532	1.01479	0.86143	1.19546
ebi-a-GCST90001426	finngen_R9_CHIRBIL_PRIM	outcome	|| id:ebi-a-GCST90001426	Weighted median	30	0.0260175	0.0776388	0.737543	-0.126155	0.17819	1.02636	0.881479	1.19505
ebi-a-GCST90001426	finngen_R9_CHIRBIL_PRIM	outcome	|| id:ebi-a-GCST90001426	Weighted mode	30	0.0285063	0.068166	0.67889	-0.105099	0.162112	1.02892	0.900235	1.17599
ebi-a-GCST90001450	finngen_R9_CHIRBIL_PRIM	outcome	|| id:ebi-a-GCST90001450	Inverse variance weighted	20	-0.0373925	0.0616332	0.544054	-0.158194	0.0834086	0.963298	0.853685	1.08699
ebi-a-GCST90001450	finngen_R9_CHIRBIL_PRIM	outcome	|| id:ebi-a-GCST90001450	MR Egger	20	-0.0214248	0.0826071	0.798302	-0.183335	0.140485	0.978803	0.832489	1.15083
ebi-a-GCST90001450	finngen_R9_CHIRBIL_PRIM	outcome	|| id:ebi-a-GCST90001450	Weighted median	20	-0.0291754	0.0780097	0.708407	-0.182074	0.123724	0.971246	0.833539	1.1317
ebi-a-GCST90001450	finngen_R9_CHIRBIL_PRIM	outcome	|| id:ebi-a-GCST90001450	Weighted mode	20	-0.0439642	0.069288	0.533312	-0.179769	0.0918403	0.956988	0.835464	1.09619
ebi-a-GCST90001497	finngen_R9_CHIRBIL_PRIM	outcome	|| id:ebi-a-GCST90001497	Inverse variance weighted	196	0.02405	0.0233419	0.302853	-0.0217002	0.0698001	1.02434	0.978534	1.07229
ebi-a-GCST90001497	finngen_R9_CHIRBIL_PRIM	outcome	|| id:ebi-a-GCST90001497	MR Egger	196	0.0525443	0.0395871	0.185967	-0.0250465	0.130135	1.05395	0.975265	1.13898
ebi-a-GCST90001497	finngen_R9_CHIRBIL_PRIM	outcome	|| id:ebi-a-GCST90001497	Weighted median	196	0.0264382	0.0386518	0.493969	-0.0493193	0.102196	1.02679	0.951877	1.1076
ebi-a-GCST90001497	finngen_R9_CHIRBIL_PRIM	outcome	|| id:ebi-a-GCST90001497	Weighted mode	196	0.0306496	0.0441628	0.488499	-0.0559095	0.117209	1.03112	0.945625	1.12435
ebi-a-GCST90001510	finngen_R9_CHIRBIL_PRIM	outcome	|| id:ebi-a-GCST90001510	Inverse variance weighted	25	-0.052154	0.0402711	0.195295	-0.131085	0.0267773	0.949183	0.877143	1.02714
ebi-a-GCST90001510	finngen_R9_CHIRBIL_PRIM	outcome	|| id:ebi-a-GCST90001510	MR Egger	25	-0.0852675	0.0563034	0.14354	-0.195622	0.0250872	0.918267	0.822323	1.0254
ebi-a-GCST90001510	finngen_R9_CHIRBIL_PRIM	outcome	|| id:ebi-a-GCST90001510	Weighted median	25	-0.0613821	0.0527573	0.244634	-0.164786	0.0420222	0.940464	0.848075	1.04292
ebi-a-GCST90001510	finngen_R9_CHIRBIL_PRIM	outcome	|| id:ebi-a-GCST90001510	Weighted mode	25	-0.0498818	0.0426143	0.253275	-0.133406	0.0336422	0.951342	0.87511	1.03421
ebi-a-GCST90001516	finngen_R9_CHIRBIL_PRIM	outcome	|| id:ebi-a-GCST90001516	Inverse variance weighted	20	-0.0666763	0.0592483	0.260432	-0.182803	0.0494504	0.935498	0.832932	1.05069
ebi-a-GCST90001516	finngen_R9_CHIRBIL_PRIM	outcome	|| id:ebi-a-GCST90001516	MR Egger	20	-0.0368052	0.0897339	0.68653	-0.212684	0.139073	0.963864	0.808412	1.14921
ebi-a-GCST90001516	finngen_R9_CHIRBIL_PRIM	outcome	|| id:ebi-a-GCST90001516	Weighted median	20	-0.0569345	0.0854254	0.505103	-0.224368	0.110499	0.944656	0.799021	1.11684
ebi-a-GCST90001516	finngen_R9_CHIRBIL_PRIM	outcome	|| id:ebi-a-GCST90001516	Weighted mode	20	-0.0535483	0.0810847	0.516925	-0.212474	0.105378	0.94786	0.808581	1.11113
ebi-a-GCST90001521	finngen_R9_CHIRBIL_PRIM	outcome	|| id:ebi-a-GCST90001521	Inverse variance weighted	26	-0.0929382	0.0708567	0.189643	-0.231817	0.045941	0.91125	0.793091	1.04701
ebi-a-GCST90001521	finngen_R9_CHIRBIL_PRIM	outcome	|| id:ebi-a-GCST90001521	MR Egger	26	-0.179529	0.115667	0.133721	-0.406235	0.0471778	0.835664	0.666154	1.04831
ebi-a-GCST90001521	finngen_R9_CHIRBIL_PRIM	outcome	|| id:ebi-a-GCST90001521	Weighted median	26	-0.0800189	0.0995062	0.421305	-0.275051	0.115013	0.923099	0.759533	1.12189
ebi-a-GCST90001521	finngen_R9_CHIRBIL_PRIM	outcome	|| id:ebi-a-GCST90001521	Weighted mode	26	-0.0816785	0.104025	0.439728	-0.285568	0.122211	0.921568	0.751587	1.12999
ebi-a-GCST90001552	finngen_R9_CHIRBIL_PRIM	outcome	|| id:ebi-a-GCST90001552	Inverse variance weighted	39	0.0154982	0.0156992	0.323546	-0.0152722	0.0462686	1.01562	0.984844	1.04736
ebi-a-GCST90001552	finngen_R9_CHIRBIL_PRIM	outcome	|| id:ebi-a-GCST90001552	MR Egger	39	0.0115937	0.0165603	0.488251	-0.0208645	0.0440518	1.01166	0.979352	1.04504
ebi-a-GCST90001552	finngen_R9_CHIRBIL_PRIM	outcome	|| id:ebi-a-GCST90001552	Weighted median	39	0.0130504	0.0168187	0.437781	-0.0199142	0.0460149	1.01314	0.980283	1.04709
ebi-a-GCST90001552	finngen_R9_CHIRBIL_PRIM	outcome	|| id:ebi-a-GCST90001552	Weighted mode	39	0.014373	0.0148913	0.34055	-0.0148139	0.0435599	1.01448	0.985295	1.04452
ebi-a-GCST90001559	finngen_R9_CHIRBIL_PRIM	outcome	|| id:ebi-a-GCST90001559	Inverse variance weighted	32	0.00225999	0.0624266	0.971121	-0.120096	0.124616	1.00226	0.886835	1.13271
ebi-a-GCST90001559	finngen_R9_CHIRBIL_PRIM	outcome	|| id:ebi-a-GCST90001559	MR Egger	32	-0.0523391	0.0950343	0.585891	-0.238606	0.133928	0.949007	0.787725	1.14331
ebi-a-GCST90001559	finngen_R9_CHIRBIL_PRIM	outcome	|| id:ebi-a-GCST90001559	Weighted median	32	0.00621246	0.09938	0.950155	-0.188572	0.200997	1.00623	0.828141	1.22262
ebi-a-GCST90001559	finngen_R9_CHIRBIL_PRIM	outcome	|| id:ebi-a-GCST90001559	Weighted mode	32	-0.0561638	0.0899332	0.536865	-0.232433	0.120105	0.945384	0.792603	1.12762
ebi-a-GCST90001574	finngen_R9_CHIRBIL_PRIM	outcome	|| id:ebi-a-GCST90001574	Inverse variance weighted (multiplicative random effects)	34	0.004539	0.0280185	0.871306	-0.0503773	0.0594553	1.00455	0.950871	1.06126
ebi-a-GCST90001574	finngen_R9_CHIRBIL_PRIM	outcome	|| id:ebi-a-GCST90001574	MR Egger	34	0.00181969	0.0303749	0.952602	-0.0577151	0.0613544	1.00182	0.943919	1.06328
ebi-a-GCST90001574	finngen_R9_CHIRBIL_PRIM	outcome	|| id:ebi-a-GCST90001574	Weighted median	34	-0.000557439	0.0238984	0.981391	-0.0473982	0.0462834	0.999443	0.953708	1.04737
ebi-a-GCST90001574	finngen_R9_CHIRBIL_PRIM	outcome	|| id:ebi-a-GCST90001574	Weighted mode	34	0.00565826	0.0209912	0.789182	-0.0354844	0.046801	1.00567	0.965138	1.04791
ebi-a-GCST90001576	finngen_R9_CHIRBIL_PRIM	outcome	|| id:ebi-a-GCST90001576	Inverse variance weighted	16	-0.0553781	0.127087	0.663019	-0.304469	0.193713	0.946127	0.737515	1.21375
ebi-a-GCST90001576	finngen_R9_CHIRBIL_PRIM	outcome	|| id:ebi-a-GCST90001576	MR Egger	16	-0.080588	0.252276	0.754106	-0.575048	0.413872	0.922574	0.562678	1.51266
ebi-a-GCST90001576	finngen_R9_CHIRBIL_PRIM	outcome	|| id:ebi-a-GCST90001576	Weighted median	16	-0.0730006	0.175242	0.676993	-0.416476	0.270474	0.9296	0.659367	1.31059
ebi-a-GCST90001576	finngen_R9_CHIRBIL_PRIM	outcome	|| id:ebi-a-GCST90001576	Weighted mode	16	-0.233467	0.223679	0.313128	-0.671877	0.204944	0.791784	0.510749	1.22746
ebi-a-GCST90001593	finngen_R9_CHIRBIL_PRIM	outcome	|| id:ebi-a-GCST90001593	Inverse variance weighted (multiplicative random effects)	34	-0.0491563	0.0868042	0.571197	-0.219293	0.12098	0.952032	0.803087	1.1286
ebi-a-GCST90001593	finngen_R9_CHIRBIL_PRIM	outcome	|| id:ebi-a-GCST90001593	MR Egger	34	-0.0383716	0.155058	0.806129	-0.342285	0.265542	0.962355	0.710146	1.30414
ebi-a-GCST90001593	finngen_R9_CHIRBIL_PRIM	outcome	|| id:ebi-a-GCST90001593	Weighted median	34	-0.163242	0.110254	0.138715	-0.37934	0.0528564	0.849386	0.684313	1.05428
ebi-a-GCST90001593	finngen_R9_CHIRBIL_PRIM	outcome	|| id:ebi-a-GCST90001593	Weighted mode	34	-0.178916	0.116578	0.134382	-0.407408	0.0495763	0.836176	0.665373	1.05083
ebi-a-GCST90001612	finngen_R9_CHIRBIL_PRIM	outcome	|| id:ebi-a-GCST90001612	Inverse variance weighted	28	-0.0772003	0.0700317	0.270305	-0.214462	0.0600619	0.925704	0.806975	1.0619
ebi-a-GCST90001612	finngen_R9_CHIRBIL_PRIM	outcome	|| id:ebi-a-GCST90001612	MR Egger	28	0.0941526	0.108314	0.392661	-0.118143	0.306448	1.09873	0.888569	1.35859
ebi-a-GCST90001612	finngen_R9_CHIRBIL_PRIM	outcome	|| id:ebi-a-GCST90001612	Weighted median	28	-0.0297754	0.108849	0.784433	-0.24312	0.18357	0.970664	0.784177	1.2015
ebi-a-GCST90001612	finngen_R9_CHIRBIL_PRIM	outcome	|| id:ebi-a-GCST90001612	Weighted mode	28	-0.0214274	0.100143	0.83218	-0.217708	0.174853	0.978801	0.80436	1.19107
ebi-a-GCST90001627	finngen_R9_CHIRBIL_PRIM	outcome	|| id:ebi-a-GCST90001627	Inverse variance weighted (multiplicative random effects)	58	0.0466591	0.0522964	0.372283	-0.0558418	0.14916	1.04776	0.945689	1.16086
ebi-a-GCST90001627	finngen_R9_CHIRBIL_PRIM	outcome	|| id:ebi-a-GCST90001627	MR Egger	58	0.0158492	0.0791193	0.841956	-0.139225	0.170923	1.01598	0.870033	1.1864
ebi-a-GCST90001627	finngen_R9_CHIRBIL_PRIM	outcome	|| id:ebi-a-GCST90001627	Weighted median	58	0.0290899	0.0648096	0.653539	-0.0979369	0.156117	1.02952	0.906706	1.16896
ebi-a-GCST90001627	finngen_R9_CHIRBIL_PRIM	outcome	|| id:ebi-a-GCST90001627	Weighted mode	58	0.0344676	0.057238	0.549442	-0.0777189	0.146654	1.03507	0.925224	1.15795
ebi-a-GCST90001637	finngen_R9_CHIRBIL_PRIM	outcome	|| id:ebi-a-GCST90001637	Inverse variance weighted	56	-0.12233	0.0660032	0.0638263	-0.251696	0.0070365	0.884857	0.777481	1.00706
ebi-a-GCST90001637	finngen_R9_CHIRBIL_PRIM	outcome	|| id:ebi-a-GCST90001637	MR Egger	56	-0.0992515	0.13663	0.470717	-0.367047	0.168544	0.905515	0.692777	1.18358
ebi-a-GCST90001637	finngen_R9_CHIRBIL_PRIM	outcome	|| id:ebi-a-GCST90001637	Weighted median	56	-0.110803	0.0925882	0.23141	-0.292276	0.0706693	0.895115	0.746562	1.07323
ebi-a-GCST90001637	finngen_R9_CHIRBIL_PRIM	outcome	|| id:ebi-a-GCST90001637	Weighted mode	56	-0.106947	0.125369	0.397328	-0.352671	0.138777	0.898573	0.702808	1.14887
ebi-a-GCST90001657	finngen_R9_CHIRBIL_PRIM	outcome	|| id:ebi-a-GCST90001657	Inverse variance weighted	11	-0.0964641	0.148216	0.515154	-0.386968	0.19404	0.908043	0.679113	1.21414
ebi-a-GCST90001657	finngen_R9_CHIRBIL_PRIM	outcome	|| id:ebi-a-GCST90001657	MR Egger	11	0.198958	0.24187	0.431999	-0.275107	0.673023	1.22013	0.759491	1.96015
ebi-a-GCST90001657	finngen_R9_CHIRBIL_PRIM	outcome	|| id:ebi-a-GCST90001657	Weighted median	11	-0.175994	0.205933	0.392763	-0.579624	0.227635	0.838623	0.560109	1.25563
ebi-a-GCST90001657	finngen_R9_CHIRBIL_PRIM	outcome	|| id:ebi-a-GCST90001657	Weighted mode	11	0.233274	0.25108	0.37473	-0.258843	0.72539	1.26273	0.771944	2.06554
ebi-a-GCST90001666	finngen_R9_CHIRBIL_PRIM	outcome	|| id:ebi-a-GCST90001666	Inverse variance weighted	66	-0.0031248	0.00786059	0.690978	-0.0185316	0.012282	0.99688	0.981639	1.01236
ebi-a-GCST90001666	finngen_R9_CHIRBIL_PRIM	outcome	|| id:ebi-a-GCST90001666	MR Egger	66	-0.00496112	0.00869026	0.570078	-0.021994	0.0120718	0.995051	0.978246	1.01214
ebi-a-GCST90001666	finngen_R9_CHIRBIL_PRIM	outcome	|| id:ebi-a-GCST90001666	Weighted median	66	-0.00635357	0.0095459	0.505679	-0.0250635	0.0123564	0.993667	0.975248	1.01243
ebi-a-GCST90001666	finngen_R9_CHIRBIL_PRIM	outcome	|| id:ebi-a-GCST90001666	Weighted mode	66	-0.00325455	0.00867055	0.708617	-0.0202488	0.0137397	0.996751	0.979955	1.01383
ebi-a-GCST90001675	finngen_R9_CHIRBIL_PRIM	outcome	|| id:ebi-a-GCST90001675	Inverse variance weighted (multiplicative random effects)	33	0.0602558	0.0634553	0.342326	-0.0641165	0.184628	1.06211	0.937896	1.20277
ebi-a-GCST90001675	finngen_R9_CHIRBIL_PRIM	outcome	|| id:ebi-a-GCST90001675	MR Egger	33	0.0460045	0.0829786	0.583274	-0.116634	0.208643	1.04708	0.889911	1.232
ebi-a-GCST90001675	finngen_R9_CHIRBIL_PRIM	outcome	|| id:ebi-a-GCST90001675	Weighted median	33	0.032613	0.0731109	0.655543	-0.110684	0.17591	1.03315	0.895221	1.19233
ebi-a-GCST90001675	finngen_R9_CHIRBIL_PRIM	outcome	|| id:ebi-a-GCST90001675	Weighted mode	33	0.0539773	0.0582671	0.361185	-0.0602262	0.168181	1.05546	0.941551	1.18315
ebi-a-GCST90001689	finngen_R9_CHIRBIL_PRIM	outcome	|| id:ebi-a-GCST90001689	Inverse variance weighted	46	-0.00925621	0.0107349	0.38855	-0.0302967	0.0117843	0.990787	0.970158	1.01185
ebi-a-GCST90001689	finngen_R9_CHIRBIL_PRIM	outcome	|| id:ebi-a-GCST90001689	MR Egger	46	-0.0146659	0.0113237	0.202023	-0.0368603	0.00752854	0.985441	0.963811	1.00756
ebi-a-GCST90001689	finngen_R9_CHIRBIL_PRIM	outcome	|| id:ebi-a-GCST90001689	Weighted median	46	-0.0119645	0.0128949	0.353485	-0.0372385	0.0133094	0.988107	0.963446	1.0134
ebi-a-GCST90001689	finngen_R9_CHIRBIL_PRIM	outcome	|| id:ebi-a-GCST90001689	Weighted mode	46	-0.0125077	0.0101648	0.224907	-0.0324307	0.00741531	0.98757	0.96809	1.00744
ebi-a-GCST90001699	finngen_R9_CHIRBIL_PRIM	outcome	|| id:ebi-a-GCST90001699	Inverse variance weighted	36	-0.000153858	0.00104707	0.883178	-0.00220611	0.00189839	0.999846	0.997796	1.0019
ebi-a-GCST90001699	finngen_R9_CHIRBIL_PRIM	outcome	|| id:ebi-a-GCST90001699	MR Egger	36	-0.000259395	0.00112449	0.818948	-0.0024634	0.00194461	0.999741	0.99754	1.00195
ebi-a-GCST90001699	finngen_R9_CHIRBIL_PRIM	outcome	|| id:ebi-a-GCST90001699	Weighted median	36	-0.00059858	0.00139643	0.668177	-0.00333558	0.00213842	0.999402	0.99667	1.00214
ebi-a-GCST90001699	finngen_R9_CHIRBIL_PRIM	outcome	|| id:ebi-a-GCST90001699	Weighted mode	36	-0.000485366	0.00120281	0.689017	-0.00284288	0.00187215	0.999515	0.997161	1.00187
ebi-a-GCST90001700	finngen_R9_CHIRBIL_PRIM	outcome	|| id:ebi-a-GCST90001700	Inverse variance weighted	294	-0.000850566	0.000579713	0.142316	-0.0019868	0.000285671	0.99915	0.998015	1.00029
ebi-a-GCST90001700	finngen_R9_CHIRBIL_PRIM	outcome	|| id:ebi-a-GCST90001700	MR Egger	294	-0.000598906	0.000747373	0.423581	-0.00206376	0.000865944	0.999401	0.997938	1.00087
ebi-a-GCST90001700	finngen_R9_CHIRBIL_PRIM	outcome	|| id:ebi-a-GCST90001700	Weighted median	294	-0.000869351	0.000958509	0.364416	-0.00274803	0.00100933	0.999131	0.997256	1.00101
ebi-a-GCST90001700	finngen_R9_CHIRBIL_PRIM	outcome	|| id:ebi-a-GCST90001700	Weighted mode	294	-0.000894763	0.000857924	0.297836	-0.00257629	0.000786769	0.999106	0.997427	1.00079
ebi-a-GCST90001711	finngen_R9_CHIRBIL_PRIM	outcome	|| id:ebi-a-GCST90001711	Inverse variance weighted	211	0.0328158	0.0239279	0.170237	-0.0140829	0.0797145	1.03336	0.986016	1.08298
ebi-a-GCST90001711	finngen_R9_CHIRBIL_PRIM	outcome	|| id:ebi-a-GCST90001711	MR Egger	211	0.0220714	0.0414076	0.59458	-0.0590875	0.10323	1.02232	0.942624	1.10875
ebi-a-GCST90001711	finngen_R9_CHIRBIL_PRIM	outcome	|| id:ebi-a-GCST90001711	Weighted median	211	0.00616594	0.0434119	0.887054	-0.0789215	0.0912534	1.00618	0.924112	1.09555
ebi-a-GCST90001711	finngen_R9_CHIRBIL_PRIM	outcome	|| id:ebi-a-GCST90001711	Weighted mode	211	0.00815096	0.0455123	0.858037	-0.0810532	0.0973551	1.00818	0.922145	1.10225
ebi-a-GCST90001713	finngen_R9_CHIRBIL_PRIM	outcome	|| id:ebi-a-GCST90001713	Inverse variance weighted	34	-0.038935	0.0715464	0.586309	-0.179166	0.101296	0.961813	0.835967	1.1066
ebi-a-GCST90001713	finngen_R9_CHIRBIL_PRIM	outcome	|| id:ebi-a-GCST90001713	MR Egger	34	0.0364075	0.12813	0.77813	-0.214727	0.287542	1.03708	0.806762	1.33315
ebi-a-GCST90001713	finngen_R9_CHIRBIL_PRIM	outcome	|| id:ebi-a-GCST90001713	Weighted median	34	-0.00412968	0.103652	0.968219	-0.207288	0.199029	0.995879	0.812785	1.22022
ebi-a-GCST90001713	finngen_R9_CHIRBIL_PRIM	outcome	|| id:ebi-a-GCST90001713	Weighted mode	34	-0.028398	0.116255	0.808532	-0.256258	0.199462	0.972001	0.773942	1.22075
ebi-a-GCST90001777	finngen_R9_CHIRBIL_PRIM	outcome	|| id:ebi-a-GCST90001777	Inverse variance weighted	40	-0.0247147	0.0246851	0.31673	-0.0730974	0.023668	0.975588	0.92951	1.02395
ebi-a-GCST90001777	finngen_R9_CHIRBIL_PRIM	outcome	|| id:ebi-a-GCST90001777	MR Egger	40	-0.039436	0.0277586	0.163565	-0.0938428	0.0149709	0.961332	0.910426	1.01508
ebi-a-GCST90001777	finngen_R9_CHIRBIL_PRIM	outcome	|| id:ebi-a-GCST90001777	Weighted median	40	-0.0402567	0.0333323	0.227148	-0.105588	0.0250746	0.960543	0.899795	1.02539
ebi-a-GCST90001777	finngen_R9_CHIRBIL_PRIM	outcome	|| id:ebi-a-GCST90001777	Weighted mode	40	-0.0391257	0.0275869	0.164053	-0.093196	0.0149446	0.96163	0.911015	1.01506
ebi-a-GCST90001799	finngen_R9_CHIRBIL_PRIM	outcome	|| id:ebi-a-GCST90001799	Inverse variance weighted	24	-0.037643	0.0491613	0.443853	-0.133999	0.0587132	0.963057	0.874591	1.06047
ebi-a-GCST90001799	finngen_R9_CHIRBIL_PRIM	outcome	|| id:ebi-a-GCST90001799	MR Egger	24	-0.0415731	0.0614456	0.505723	-0.162007	0.0788604	0.959279	0.850436	1.08205
ebi-a-GCST90001799	finngen_R9_CHIRBIL_PRIM	outcome	|| id:ebi-a-GCST90001799	Weighted median	24	-0.0713382	0.0600998	0.23523	-0.189134	0.0464575	0.931147	0.827676	1.04755
ebi-a-GCST90001799	finngen_R9_CHIRBIL_PRIM	outcome	|| id:ebi-a-GCST90001799	Weighted mode	24	-0.0565085	0.0532869	0.299946	-0.160951	0.0479337	0.945058	0.851334	1.0491
ebi-a-GCST90001802	finngen_R9_CHIRBIL_PRIM	outcome	|| id:ebi-a-GCST90001802	Inverse variance weighted	63	0.0994329	0.0541474	0.0663078	-0.00669601	0.205562	1.10454	0.993326	1.22821
ebi-a-GCST90001802	finngen_R9_CHIRBIL_PRIM	outcome	|| id:ebi-a-GCST90001802	MR Egger	63	0.101832	0.117721	0.390414	-0.128901	0.332565	1.1072	0.879061	1.39454
ebi-a-GCST90001802	finngen_R9_CHIRBIL_PRIM	outcome	|| id:ebi-a-GCST90001802	Weighted median	63	0.113053	0.082002	0.168	-0.0476711	0.273777	1.11969	0.953447	1.31492
ebi-a-GCST90001802	finngen_R9_CHIRBIL_PRIM	outcome	|| id:ebi-a-GCST90001802	Weighted mode	63	0.153693	0.120399	0.206529	-0.0822891	0.389675	1.16613	0.921006	1.4765
ebi-a-GCST90001824	finngen_R9_CHIRBIL_PRIM	outcome	|| id:ebi-a-GCST90001824	Inverse variance weighted	66	0.0619621	0.0450057	0.168586	-0.0262491	0.150173	1.06392	0.974092	1.16204
ebi-a-GCST90001824	finngen_R9_CHIRBIL_PRIM	outcome	|| id:ebi-a-GCST90001824	MR Egger	66	0.00469689	0.0907694	0.958893	-0.173211	0.182605	1.00471	0.84096	1.20034
ebi-a-GCST90001824	finngen_R9_CHIRBIL_PRIM	outcome	|| id:ebi-a-GCST90001824	Weighted median	66	0.0927722	0.0739043	0.209369	-0.0520802	0.237625	1.09721	0.949253	1.26823
ebi-a-GCST90001824	finngen_R9_CHIRBIL_PRIM	outcome	|| id:ebi-a-GCST90001824	Weighted mode	66	0.0878241	0.0729496	0.232994	-0.0551571	0.230805	1.0918	0.946336	1.25961
ebi-a-GCST90001855	finngen_R9_CHIRBIL_PRIM	outcome	|| id:ebi-a-GCST90001855	Inverse variance weighted	64	0.0296272	0.0475295	0.533059	-0.0635306	0.122785	1.03007	0.938445	1.13064
ebi-a-GCST90001855	finngen_R9_CHIRBIL_PRIM	outcome	|| id:ebi-a-GCST90001855	MR Egger	64	0.0698975	0.0885534	0.432929	-0.103667	0.243462	1.0724	0.901525	1.27566
ebi-a-GCST90001855	finngen_R9_CHIRBIL_PRIM	outcome	|| id:ebi-a-GCST90001855	Weighted median	64	0.0808231	0.0679267	0.234102	-0.0523132	0.213959	1.08418	0.949032	1.23857
ebi-a-GCST90001855	finngen_R9_CHIRBIL_PRIM	outcome	|| id:ebi-a-GCST90001855	Weighted mode	64	0.0970476	0.0783129	0.219858	-0.0564458	0.250541	1.10191	0.945118	1.28472
ebi-a-GCST90001879	finngen_R9_CHIRBIL_PRIM	outcome	|| id:ebi-a-GCST90001879	Inverse variance weighted	27	0.0530109	0.0603169	0.37947	-0.0652102	0.171232	1.05444	0.936871	1.18677
ebi-a-GCST90001879	finngen_R9_CHIRBIL_PRIM	outcome	|| id:ebi-a-GCST90001879	MR Egger	27	0.035496	0.112597	0.75519	-0.185195	0.256186	1.03613	0.830943	1.29199
ebi-a-GCST90001879	finngen_R9_CHIRBIL_PRIM	outcome	|| id:ebi-a-GCST90001879	Weighted median	27	0.0681908	0.0946385	0.471193	-0.117301	0.253682	1.07057	0.889318	1.28876
ebi-a-GCST90001879	finngen_R9_CHIRBIL_PRIM	outcome	|| id:ebi-a-GCST90001879	Weighted mode	27	0.0782859	0.0953497	0.419089	-0.1086	0.265171	1.08143	0.89709	1.30365
ebi-a-GCST90001885	finngen_R9_CHIRBIL_PRIM	outcome	|| id:ebi-a-GCST90001885	Inverse variance weighted	28	0.00731889	0.043617	0.866741	-0.0781704	0.0928081	1.00735	0.924807	1.09725
ebi-a-GCST90001885	finngen_R9_CHIRBIL_PRIM	outcome	|| id:ebi-a-GCST90001885	MR Egger	28	0.034315	0.0557927	0.543871	-0.0750386	0.143669	1.03491	0.927708	1.1545
ebi-a-GCST90001885	finngen_R9_CHIRBIL_PRIM	outcome	|| id:ebi-a-GCST90001885	Weighted median	28	0.0306382	0.0614288	0.617949	-0.0897623	0.151039	1.03111	0.914148	1.16304
ebi-a-GCST90001885	finngen_R9_CHIRBIL_PRIM	outcome	|| id:ebi-a-GCST90001885	Weighted mode	28	0.012608	0.0532939	0.814772	-0.0918481	0.117064	1.01269	0.912244	1.12419
ebi-a-GCST90001893	finngen_R9_CHIRBIL_PRIM	outcome	|| id:ebi-a-GCST90001893	Inverse variance weighted	34	-0.080974	0.085806	0.34533	-0.249154	0.0872058	0.922218	0.77946	1.09112
ebi-a-GCST90001893	finngen_R9_CHIRBIL_PRIM	outcome	|| id:ebi-a-GCST90001893	MR Egger	34	-0.540245	0.208826	0.0144306	-0.949544	-0.130945	0.582606	0.386917	0.877266
ebi-a-GCST90001893	finngen_R9_CHIRBIL_PRIM	outcome	|| id:ebi-a-GCST90001893	Weighted median	34	-0.158217	0.120988	0.190974	-0.395354	0.0789203	0.853664	0.673441	1.08212
ebi-a-GCST90001893	finngen_R9_CHIRBIL_PRIM	outcome	|| id:ebi-a-GCST90001893	Weighted mode	34	-0.212201	0.165489	0.208685	-0.53656	0.112158	0.808802	0.584756	1.11869
ebi-a-GCST90001895	finngen_R9_CHIRBIL_PRIM	outcome	|| id:ebi-a-GCST90001895	Inverse variance weighted	3	-0.665159	0.356802	0.0622898	-1.36449	0.0341718	0.514192	0.255511	1.03476
ebi-a-GCST90001895	finngen_R9_CHIRBIL_PRIM	outcome	|| id:ebi-a-GCST90001895	MR Egger	3	-0.113535	1.5025	0.951986	-3.05844	2.83137	0.892673	0.046961	16.9686
ebi-a-GCST90001895	finngen_R9_CHIRBIL_PRIM	outcome	|| id:ebi-a-GCST90001895	Weighted median	3	-0.733469	0.436881	0.0931765	-1.58976	0.122819	0.48024	0.203975	1.13068
ebi-a-GCST90001895	finngen_R9_CHIRBIL_PRIM	outcome	|| id:ebi-a-GCST90001895	Weighted mode	3	-0.847309	0.496904	0.230278	-1.82124	0.126621	0.428566	0.161825	1.13499
ebi-a-GCST90001898	finngen_R9_CHIRBIL_PRIM	outcome	|| id:ebi-a-GCST90001898	Inverse variance weighted	41	-0.0170743	0.0181285	0.346269	-0.0526062	0.0184575	0.983071	0.948754	1.01863
ebi-a-GCST90001898	finngen_R9_CHIRBIL_PRIM	outcome	|| id:ebi-a-GCST90001898	MR Egger	41	-0.0235189	0.0190252	0.223779	-0.0608083	0.0137705	0.976756	0.941004	1.01387
ebi-a-GCST90001898	finngen_R9_CHIRBIL_PRIM	outcome	|| id:ebi-a-GCST90001898	Weighted median	41	-0.023977	0.0227757	0.292457	-0.0686173	0.0206633	0.976308	0.933684	1.02088
ebi-a-GCST90001898	finngen_R9_CHIRBIL_PRIM	outcome	|| id:ebi-a-GCST90001898	Weighted mode	41	-0.0174897	0.0191669	0.366974	-0.0550568	0.0200773	0.982662	0.946431	1.02028
ebi-a-GCST90001901	finngen_R9_CHIRBIL_PRIM	outcome	|| id:ebi-a-GCST90001901	Inverse variance weighted	24	0.0345496	0.0414453	0.404495	-0.0466831	0.115782	1.03515	0.95439	1.12275
ebi-a-GCST90001901	finngen_R9_CHIRBIL_PRIM	outcome	|| id:ebi-a-GCST90001901	MR Egger	24	0.0327371	0.047337	0.496439	-0.0600435	0.125518	1.03328	0.941724	1.13374
ebi-a-GCST90001901	finngen_R9_CHIRBIL_PRIM	outcome	|| id:ebi-a-GCST90001901	Weighted median	24	0.0133924	0.0532462	0.801413	-0.09097	0.117755	1.01348	0.913045	1.12497
ebi-a-GCST90001901	finngen_R9_CHIRBIL_PRIM	outcome	|| id:ebi-a-GCST90001901	Weighted mode	24	0.0223622	0.0455355	0.628013	-0.0668874	0.111612	1.02261	0.935301	1.11808
ebi-a-GCST90001904	finngen_R9_CHIRBIL_PRIM	outcome	|| id:ebi-a-GCST90001904	Inverse variance weighted	23	-0.0372928	0.0700705	0.594575	-0.174631	0.100045	0.963394	0.839767	1.10522
ebi-a-GCST90001904	finngen_R9_CHIRBIL_PRIM	outcome	|| id:ebi-a-GCST90001904	MR Egger	23	-0.00172795	0.104652	0.986982	-0.206846	0.20339	0.998274	0.813145	1.22555
ebi-a-GCST90001904	finngen_R9_CHIRBIL_PRIM	outcome	|| id:ebi-a-GCST90001904	Weighted median	23	-0.0273099	0.090417	0.762619	-0.204527	0.149908	0.97306	0.815033	1.16173
ebi-a-GCST90001904	finngen_R9_CHIRBIL_PRIM	outcome	|| id:ebi-a-GCST90001904	Weighted mode	23	0.0125585	0.0920866	0.892764	-0.167931	0.193048	1.01264	0.845412	1.21294
ebi-a-GCST90001906	finngen_R9_CHIRBIL_PRIM	outcome	|| id:ebi-a-GCST90001906	Inverse variance weighted	23	0.0459508	0.0883861	0.603142	-0.127286	0.219188	1.04702	0.880482	1.24506
ebi-a-GCST90001906	finngen_R9_CHIRBIL_PRIM	outcome	|| id:ebi-a-GCST90001906	MR Egger	23	-0.0682084	0.156895	0.668187	-0.375724	0.239307	0.934066	0.686792	1.27037
ebi-a-GCST90001906	finngen_R9_CHIRBIL_PRIM	outcome	|| id:ebi-a-GCST90001906	Weighted median	23	0.0568484	0.126909	0.654192	-0.191893	0.30559	1.0585	0.825395	1.35743
ebi-a-GCST90001906	finngen_R9_CHIRBIL_PRIM	outcome	|| id:ebi-a-GCST90001906	Weighted mode	23	-0.0366279	0.182803	0.843034	-0.394923	0.321667	0.964035	0.673732	1.37943
ebi-a-GCST90001978	finngen_R9_CHIRBIL_PRIM	outcome	|| id:ebi-a-GCST90001978	Inverse variance weighted	17	0.0790895	0.0493943	0.109335	-0.0177233	0.175902	1.0823	0.982433	1.19232
ebi-a-GCST90001978	finngen_R9_CHIRBIL_PRIM	outcome	|| id:ebi-a-GCST90001978	MR Egger	17	0.0742611	0.0598856	0.234006	-0.0431146	0.191637	1.07709	0.957802	1.21123
ebi-a-GCST90001978	finngen_R9_CHIRBIL_PRIM	outcome	|| id:ebi-a-GCST90001978	Weighted median	17	0.103423	0.065569	0.114723	-0.0250922	0.231938	1.10896	0.97522	1.26104
ebi-a-GCST90001978	finngen_R9_CHIRBIL_PRIM	outcome	|| id:ebi-a-GCST90001978	Weighted mode	17	0.109993	0.0572045	0.0724906	-0.00212788	0.222114	1.11627	0.997874	1.24871
ebi-a-GCST90001992	finngen_R9_CHIRBIL_PRIM	outcome	|| id:ebi-a-GCST90001992	Inverse variance weighted (multiplicative random effects)	43	0.0031838	0.0435444	0.941714	-0.0821633	0.0885308	1.00319	0.921122	1.09257
ebi-a-GCST90001992	finngen_R9_CHIRBIL_PRIM	outcome	|| id:ebi-a-GCST90001992	MR Egger	43	-0.0630898	0.0509719	0.222855	-0.162995	0.0368151	0.938859	0.849596	1.0375
ebi-a-GCST90001992	finngen_R9_CHIRBIL_PRIM	outcome	|| id:ebi-a-GCST90001992	Weighted median	43	-0.0446321	0.052855	0.398432	-0.148228	0.0589637	0.956349	0.862235	1.06074
ebi-a-GCST90001992	finngen_R9_CHIRBIL_PRIM	outcome	|| id:ebi-a-GCST90001992	Weighted mode	43	-0.0548483	0.0422123	0.200913	-0.137585	0.0278878	0.946629	0.871461	1.02828
ebi-a-GCST90002000	finngen_R9_CHIRBIL_PRIM	outcome	|| id:ebi-a-GCST90002000	Inverse variance weighted	25	0.0480563	0.0819332	0.55752	-0.112533	0.208645	1.04923	0.893568	1.23201
ebi-a-GCST90002000	finngen_R9_CHIRBIL_PRIM	outcome	|| id:ebi-a-GCST90002000	MR Egger	25	0.0721028	0.108701	0.513724	-0.140951	0.285157	1.07477	0.868532	1.32997
ebi-a-GCST90002000	finngen_R9_CHIRBIL_PRIM	outcome	|| id:ebi-a-GCST90002000	Weighted median	25	0.0891313	0.0971301	0.358803	-0.101244	0.279506	1.09322	0.903713	1.32248
ebi-a-GCST90002000	finngen_R9_CHIRBIL_PRIM	outcome	|| id:ebi-a-GCST90002000	Weighted mode	25	0.0918065	0.0850457	0.291097	-0.0748832	0.258496	1.09615	0.927852	1.29498
ebi-a-GCST90002001	finngen_R9_CHIRBIL_PRIM	outcome	|| id:ebi-a-GCST90002001	Inverse variance weighted	18	-0.0101587	0.103999	0.922186	-0.213996	0.193679	0.989893	0.807351	1.21371
ebi-a-GCST90002001	finngen_R9_CHIRBIL_PRIM	outcome	|| id:ebi-a-GCST90002001	MR Egger	18	0.0615149	0.208074	0.771308	-0.346311	0.46934	1.06345	0.707293	1.59894
ebi-a-GCST90002001	finngen_R9_CHIRBIL_PRIM	outcome	|| id:ebi-a-GCST90002001	Weighted median	18	-0.0186225	0.155971	0.904961	-0.324326	0.287081	0.98155	0.723015	1.33253
ebi-a-GCST90002001	finngen_R9_CHIRBIL_PRIM	outcome	|| id:ebi-a-GCST90002001	Weighted mode	18	0.0470325	0.191281	0.808718	-0.327879	0.421944	1.04816	0.72045	1.52492
ebi-a-GCST90002004	finngen_R9_CHIRBIL_PRIM	outcome	|| id:ebi-a-GCST90002004	Inverse variance weighted	41	-0.0331247	0.0302709	0.273834	-0.0924558	0.0262063	0.967418	0.91169	1.02655
ebi-a-GCST90002004	finngen_R9_CHIRBIL_PRIM	outcome	|| id:ebi-a-GCST90002004	MR Egger	41	-0.0490096	0.0363636	0.185511	-0.120282	0.022263	0.952172	0.88667	1.02251
ebi-a-GCST90002004	finngen_R9_CHIRBIL_PRIM	outcome	|| id:ebi-a-GCST90002004	Weighted median	41	-0.0395425	0.0401744	0.324983	-0.118284	0.0391995	0.961229	0.888443	1.03998
ebi-a-GCST90002004	finngen_R9_CHIRBIL_PRIM	outcome	|| id:ebi-a-GCST90002004	Weighted mode	41	-0.0402085	0.0322845	0.220215	-0.103486	0.0230691	0.960589	0.901689	1.02334
ebi-a-GCST90002022	finngen_R9_CHIRBIL_PRIM	outcome	|| id:ebi-a-GCST90002022	Inverse variance weighted (multiplicative random effects)	30	0.0975654	0.105983	0.357271	-0.110161	0.305292	1.10248	0.89569	1.35702
ebi-a-GCST90002022	finngen_R9_CHIRBIL_PRIM	outcome	|| id:ebi-a-GCST90002022	MR Egger	30	0.000583812	0.235742	0.998042	-0.46147	0.462637	1.00058	0.630356	1.58826
ebi-a-GCST90002022	finngen_R9_CHIRBIL_PRIM	outcome	|| id:ebi-a-GCST90002022	Weighted median	30	-0.0568137	0.108251	0.5997	-0.268986	0.155359	0.94477	0.764154	1.16808
ebi-a-GCST90002022	finngen_R9_CHIRBIL_PRIM	outcome	|| id:ebi-a-GCST90002022	Weighted mode	30	-0.0970742	0.122535	0.434668	-0.337243	0.143095	0.907489	0.713735	1.15384
ebi-a-GCST90002059	finngen_R9_CHIRBIL_PRIM	outcome	|| id:ebi-a-GCST90002059	Inverse variance weighted (multiplicative random effects)	25	0.0799818	0.103719	0.440626	-0.123308	0.283272	1.08327	0.883991	1.32747
ebi-a-GCST90002059	finngen_R9_CHIRBIL_PRIM	outcome	|| id:ebi-a-GCST90002059	MR Egger	25	0.114167	0.184835	0.542861	-0.24811	0.476445	1.12094	0.780274	1.61034
ebi-a-GCST90002059	finngen_R9_CHIRBIL_PRIM	outcome	|| id:ebi-a-GCST90002059	Weighted median	25	-0.0687863	0.121807	0.572267	-0.307528	0.169955	0.933526	0.735263	1.18525
ebi-a-GCST90002059	finngen_R9_CHIRBIL_PRIM	outcome	|| id:ebi-a-GCST90002059	Weighted mode	25	-0.0289065	0.121263	0.813611	-0.266582	0.208769	0.971507	0.765994	1.23216
ebi-a-GCST90002076	finngen_R9_CHIRBIL_PRIM	outcome	|| id:ebi-a-GCST90002076	Inverse variance weighted	27	-0.015133	0.0777125	0.845604	-0.16745	0.137184	0.984981	0.845819	1.14704
ebi-a-GCST90002076	finngen_R9_CHIRBIL_PRIM	outcome	|| id:ebi-a-GCST90002076	MR Egger	27	0.00487651	0.13805	0.972102	-0.265702	0.275455	1.00489	0.766667	1.31713
ebi-a-GCST90002076	finngen_R9_CHIRBIL_PRIM	outcome	|| id:ebi-a-GCST90002076	Weighted median	27	0.0327789	0.111315	0.768399	-0.185399	0.250957	1.03332	0.830773	1.28525
ebi-a-GCST90002076	finngen_R9_CHIRBIL_PRIM	outcome	|| id:ebi-a-GCST90002076	Weighted mode	27	-0.00515514	0.110039	0.962992	-0.220831	0.21052	0.994858	0.801852	1.23432
ebi-a-GCST90002090	finngen_R9_CHIRBIL_PRIM	outcome	|| id:ebi-a-GCST90002090	Inverse variance weighted	35	-0.0478688	0.0648052	0.460115	-0.174887	0.0791493	0.953259	0.839552	1.08237
ebi-a-GCST90002090	finngen_R9_CHIRBIL_PRIM	outcome	|| id:ebi-a-GCST90002090	MR Egger	35	-0.039259	0.129291	0.763303	-0.29267	0.214152	0.961502	0.746268	1.23881
ebi-a-GCST90002090	finngen_R9_CHIRBIL_PRIM	outcome	|| id:ebi-a-GCST90002090	Weighted median	35	0.0385993	0.10157	0.703927	-0.160478	0.237677	1.03935	0.851736	1.2683
ebi-a-GCST90002090	finngen_R9_CHIRBIL_PRIM	outcome	|| id:ebi-a-GCST90002090	Weighted mode	35	0.0265389	0.15967	0.868976	-0.286415	0.339492	1.02689	0.750951	1.40423
ebi-a-GCST90002102	finngen_R9_CHIRBIL_PRIM	outcome	|| id:ebi-a-GCST90002102	Inverse variance weighted	76	-0.0253749	0.0280414	0.365514	-0.080336	0.0295863	0.974944	0.922806	1.03003
ebi-a-GCST90002102	finngen_R9_CHIRBIL_PRIM	outcome	|| id:ebi-a-GCST90002102	MR Egger	76	-0.00204585	0.0370861	0.956156	-0.0747346	0.0706429	0.997956	0.92799	1.0732
ebi-a-GCST90002102	finngen_R9_CHIRBIL_PRIM	outcome	|| id:ebi-a-GCST90002102	Weighted median	76	-0.0251292	0.0442726	0.570305	-0.111904	0.0616451	0.975184	0.894131	1.06358
ebi-a-GCST90002102	finngen_R9_CHIRBIL_PRIM	outcome	|| id:ebi-a-GCST90002102	Weighted mode	76	-0.027951	0.0397135	0.483727	-0.10579	0.0498875	0.972436	0.899614	1.05115
ebi-a-GCST90002118	finngen_R9_CHIRBIL_PRIM	outcome	|| id:ebi-a-GCST90002118	Inverse variance weighted (multiplicative random effects)	68	0.170933	0.0807607	0.0342987	0.0126425	0.329224	1.18641	1.01272	1.38989
ebi-a-GCST90002118	finngen_R9_CHIRBIL_PRIM	outcome	|| id:ebi-a-GCST90002118	MR Egger	68	-0.128792	0.189642	0.499431	-0.500491	0.242907	0.879157	0.606233	1.27495
ebi-a-GCST90002118	finngen_R9_CHIRBIL_PRIM	outcome	|| id:ebi-a-GCST90002118	Weighted median	68	0.130721	0.0890877	0.142285	-0.0438905	0.305333	1.13965	0.957059	1.35708
ebi-a-GCST90002118	finngen_R9_CHIRBIL_PRIM	outcome	|| id:ebi-a-GCST90002118	Weighted mode	68	0.125531	0.158982	0.432552	-0.186074	0.437135	1.13375	0.830212	1.54827
ebi-a-GCST90001400	finngen_R9_CHIRBIL_PRIM	outcome	|| id:ebi-a-GCST90001400	Inverse variance weighted	15	0.00319792	0.0426915	0.940288	-0.0804774	0.0868732	1.0032	0.922676	1.09076
ebi-a-GCST90001400	finngen_R9_CHIRBIL_PRIM	outcome	|| id:ebi-a-GCST90001400	MR Egger	15	0.0171132	0.0521063	0.747818	-0.0850151	0.119241	1.01726	0.918498	1.12664
ebi-a-GCST90001400	finngen_R9_CHIRBIL_PRIM	outcome	|| id:ebi-a-GCST90001400	Weighted median	15	0.0100705	0.0511263	0.843848	-0.0901369	0.110278	1.01012	0.913806	1.11659
ebi-a-GCST90001400	finngen_R9_CHIRBIL_PRIM	outcome	|| id:ebi-a-GCST90001400	Weighted mode	15	0.00808966	0.0465236	0.864447	-0.0830965	0.0992759	1.00812	0.920262	1.10437
ebi-a-GCST90001430	finngen_R9_CHIRBIL_PRIM	outcome	|| id:ebi-a-GCST90001430	Inverse variance weighted	38	-0.0438171	0.0384647	0.25464	-0.119208	0.0315737	0.957129	0.887623	1.03208
ebi-a-GCST90001430	finngen_R9_CHIRBIL_PRIM	outcome	|| id:ebi-a-GCST90001430	MR Egger	38	-0.0296288	0.0449315	0.513821	-0.117695	0.058437	0.970806	0.888967	1.06018
ebi-a-GCST90001430	finngen_R9_CHIRBIL_PRIM	outcome	|| id:ebi-a-GCST90001430	Weighted median	38	0.0037964	0.0540619	0.944016	-0.102165	0.109758	1.0038	0.902881	1.11601
ebi-a-GCST90001430	finngen_R9_CHIRBIL_PRIM	outcome	|| id:ebi-a-GCST90001430	Weighted mode	38	-0.0217129	0.0400113	0.590612	-0.100135	0.0567093	0.978521	0.904715	1.05835
ebi-a-GCST90001456	finngen_R9_CHIRBIL_PRIM	outcome	|| id:ebi-a-GCST90001456	Inverse variance weighted	17	-0.137059	0.100939	0.174516	-0.3349	0.0607822	0.871919	0.715409	1.06267
ebi-a-GCST90001456	finngen_R9_CHIRBIL_PRIM	outcome	|| id:ebi-a-GCST90001456	MR Egger	17	-0.199293	0.159485	0.230592	-0.511883	0.113298	0.81931	0.599366	1.11997
ebi-a-GCST90001456	finngen_R9_CHIRBIL_PRIM	outcome	|| id:ebi-a-GCST90001456	Weighted median	17	-0.0716768	0.139325	0.606932	-0.344754	0.2014	0.930832	0.708395	1.22311
ebi-a-GCST90001456	finngen_R9_CHIRBIL_PRIM	outcome	|| id:ebi-a-GCST90001456	Weighted mode	17	-0.0495621	0.179425	0.785909	-0.401235	0.302111	0.951646	0.669493	1.35271
ebi-a-GCST90001471	finngen_R9_CHIRBIL_PRIM	outcome	|| id:ebi-a-GCST90001471	Inverse variance weighted	34	0.0806517	0.0634419	0.203633	-0.0436944	0.204998	1.08399	0.957246	1.22752
ebi-a-GCST90001471	finngen_R9_CHIRBIL_PRIM	outcome	|| id:ebi-a-GCST90001471	MR Egger	34	0.084435	0.0946655	0.379089	-0.101109	0.269979	1.0881	0.903834	1.30994
ebi-a-GCST90001471	finngen_R9_CHIRBIL_PRIM	outcome	|| id:ebi-a-GCST90001471	Weighted median	34	-0.00729907	0.103497	0.943776	-0.210154	0.195556	0.992728	0.81046	1.21599
ebi-a-GCST90001471	finngen_R9_CHIRBIL_PRIM	outcome	|| id:ebi-a-GCST90001471	Weighted mode	34	0.0350198	0.0913602	0.703944	-0.144046	0.214086	1.03564	0.865848	1.23873
ebi-a-GCST90001473	finngen_R9_CHIRBIL_PRIM	outcome	|| id:ebi-a-GCST90001473	Inverse variance weighted	86	0.0766011	0.0384249	0.0462039	0.00128823	0.151914	1.07961	1.00129	1.16406
ebi-a-GCST90001473	finngen_R9_CHIRBIL_PRIM	outcome	|| id:ebi-a-GCST90001473	MR Egger	86	0.124628	0.0704204	0.0803945	-0.0133961	0.262652	1.13273	0.986693	1.30037
ebi-a-GCST90001473	finngen_R9_CHIRBIL_PRIM	outcome	|| id:ebi-a-GCST90001473	Weighted median	86	0.097152	0.0576854	0.0921487	-0.0159113	0.210215	1.10203	0.984215	1.23394
ebi-a-GCST90001473	finngen_R9_CHIRBIL_PRIM	outcome	|| id:ebi-a-GCST90001473	Weighted mode	86	0.121272	0.0646747	0.0642121	-0.00549055	0.248034	1.12893	0.994524	1.2815
ebi-a-GCST90001511	finngen_R9_CHIRBIL_PRIM	outcome	|| id:ebi-a-GCST90001511	Inverse variance weighted (multiplicative random effects)	37	-0.0234161	0.0462405	0.612577	-0.114048	0.0672153	0.976856	0.892216	1.06953
ebi-a-GCST90001511	finngen_R9_CHIRBIL_PRIM	outcome	|| id:ebi-a-GCST90001511	MR Egger	37	-0.017311	0.0577836	0.766266	-0.130567	0.0959447	0.982838	0.877598	1.1007
ebi-a-GCST90001511	finngen_R9_CHIRBIL_PRIM	outcome	|| id:ebi-a-GCST90001511	Weighted median	37	-0.0695081	0.0608079	0.253007	-0.188692	0.0496754	0.932853	0.828042	1.05093
ebi-a-GCST90001511	finngen_R9_CHIRBIL_PRIM	outcome	|| id:ebi-a-GCST90001511	Weighted mode	37	-0.0505078	0.0474756	0.294472	-0.14356	0.0425444	0.950746	0.866269	1.04346
ebi-a-GCST90001514	finngen_R9_CHIRBIL_PRIM	outcome	|| id:ebi-a-GCST90001514	Inverse variance weighted (multiplicative random effects)	27	-0.0334811	0.0622683	0.59079	-0.155527	0.0885648	0.967073	0.855964	1.09261
ebi-a-GCST90001514	finngen_R9_CHIRBIL_PRIM	outcome	|| id:ebi-a-GCST90001514	MR Egger	27	-0.0012418	0.0894418	0.989033	-0.176548	0.174064	0.998759	0.838159	1.19013
ebi-a-GCST90001514	finngen_R9_CHIRBIL_PRIM	outcome	|| id:ebi-a-GCST90001514	Weighted median	27	-0.0839625	0.0744941	0.259699	-0.229971	0.062046	0.919466	0.794557	1.06401
ebi-a-GCST90001514	finngen_R9_CHIRBIL_PRIM	outcome	|| id:ebi-a-GCST90001514	Weighted mode	27	-0.105046	0.0833641	0.218832	-0.268439	0.0583479	0.900283	0.764572	1.06008
ebi-a-GCST90001541	finngen_R9_CHIRBIL_PRIM	outcome	|| id:ebi-a-GCST90001541	Inverse variance weighted (multiplicative random effects)	49	-0.0556207	0.0740431	0.452536	-0.200745	0.0895037	0.945898	0.818121	1.09363
ebi-a-GCST90001541	finngen_R9_CHIRBIL_PRIM	outcome	|| id:ebi-a-GCST90001541	MR Egger	49	-0.000609983	0.118693	0.995921	-0.233247	0.232028	0.99939	0.791958	1.26115
ebi-a-GCST90001541	finngen_R9_CHIRBIL_PRIM	outcome	|| id:ebi-a-GCST90001541	Weighted median	49	-0.0696005	0.108175	0.51996	-0.281623	0.142422	0.932766	0.754558	1.15306
ebi-a-GCST90001541	finngen_R9_CHIRBIL_PRIM	outcome	|| id:ebi-a-GCST90001541	Weighted mode	49	-0.0666933	0.110227	0.547994	-0.282738	0.149352	0.935482	0.753717	1.16108
ebi-a-GCST90001564	finngen_R9_CHIRBIL_PRIM	outcome	|| id:ebi-a-GCST90001564	Inverse variance weighted	18	0.0142311	0.0748474	0.849204	-0.13247	0.160932	1.01433	0.875929	1.17461
ebi-a-GCST90001564	finngen_R9_CHIRBIL_PRIM	outcome	|| id:ebi-a-GCST90001564	MR Egger	18	-0.0216851	0.102517	0.835147	-0.222619	0.179248	0.978548	0.80042	1.19632
ebi-a-GCST90001564	finngen_R9_CHIRBIL_PRIM	outcome	|| id:ebi-a-GCST90001564	Weighted median	18	0.00174633	0.0954055	0.985396	-0.185249	0.188741	1.00175	0.830898	1.20773
ebi-a-GCST90001564	finngen_R9_CHIRBIL_PRIM	outcome	|| id:ebi-a-GCST90001564	Weighted mode	18	-0.018925	0.0831203	0.822609	-0.181841	0.143991	0.981253	0.833734	1.15487
ebi-a-GCST90001568	finngen_R9_CHIRBIL_PRIM	outcome	|| id:ebi-a-GCST90001568	Inverse variance weighted (multiplicative random effects)	28	0.00943212	0.116451	0.935445	-0.218811	0.237676	1.00948	0.803473	1.2683
ebi-a-GCST90001568	finngen_R9_CHIRBIL_PRIM	outcome	|| id:ebi-a-GCST90001568	MR Egger	28	0.0375931	0.201885	0.853725	-0.358102	0.433288	1.03831	0.699002	1.54232
ebi-a-GCST90001568	finngen_R9_CHIRBIL_PRIM	outcome	|| id:ebi-a-GCST90001568	Weighted median	28	-0.0050862	0.138704	0.970749	-0.276947	0.266774	0.994927	0.758095	1.30575
ebi-a-GCST90001568	finngen_R9_CHIRBIL_PRIM	outcome	|| id:ebi-a-GCST90001568	Weighted mode	28	-0.0449751	0.145438	0.759513	-0.330033	0.240083	0.956021	0.7189	1.27135
ebi-a-GCST90001603	finngen_R9_CHIRBIL_PRIM	outcome	|| id:ebi-a-GCST90001603	Inverse variance weighted	19	0.278227	0.111763	0.0127945	0.0591716	0.497283	1.32079	1.06096	1.64425
ebi-a-GCST90001603	finngen_R9_CHIRBIL_PRIM	outcome	|| id:ebi-a-GCST90001603	MR Egger	19	0.120501	0.184828	0.523144	-0.241762	0.482764	1.12806	0.785243	1.62055
ebi-a-GCST90001603	finngen_R9_CHIRBIL_PRIM	outcome	|| id:ebi-a-GCST90001603	Weighted median	19	0.221281	0.131581	0.092626	-0.0366184	0.47918	1.24767	0.964044	1.61475
ebi-a-GCST90001603	finngen_R9_CHIRBIL_PRIM	outcome	|| id:ebi-a-GCST90001603	Weighted mode	19	0.226337	0.149689	0.14788	-0.067053	0.519726	1.254	0.935146	1.68157
ebi-a-GCST90001624	finngen_R9_CHIRBIL_PRIM	outcome	|| id:ebi-a-GCST90001624	Inverse variance weighted	27	0.0111286	0.0487677	0.819493	-0.084456	0.106713	1.01119	0.919012	1.11262
ebi-a-GCST90001624	finngen_R9_CHIRBIL_PRIM	outcome	|| id:ebi-a-GCST90001624	MR Egger	27	-0.0388562	0.060493	0.526509	-0.157423	0.0797101	0.961889	0.854343	1.08297
ebi-a-GCST90001624	finngen_R9_CHIRBIL_PRIM	outcome	|| id:ebi-a-GCST90001624	Weighted median	27	-0.0478885	0.0612567	0.434351	-0.167952	0.0721747	0.95324	0.845395	1.07484
ebi-a-GCST90001624	finngen_R9_CHIRBIL_PRIM	outcome	|| id:ebi-a-GCST90001624	Weighted mode	27	-0.0311062	0.0499587	0.538946	-0.129025	0.0668129	0.969373	0.878952	1.0691
ebi-a-GCST90001632	finngen_R9_CHIRBIL_PRIM	outcome	|| id:ebi-a-GCST90001632	Inverse variance weighted	30	0.21354	0.0928581	0.0214688	0.031538	0.395542	1.23805	1.03204	1.48519
ebi-a-GCST90001632	finngen_R9_CHIRBIL_PRIM	outcome	|| id:ebi-a-GCST90001632	MR Egger	30	-0.0953405	0.198146	0.634139	-0.483706	0.293025	0.909063	0.616494	1.34048
ebi-a-GCST90001632	finngen_R9_CHIRBIL_PRIM	outcome	|| id:ebi-a-GCST90001632	Weighted median	30	0.167499	0.136821	0.220869	-0.10067	0.435668	1.18234	0.904231	1.546
ebi-a-GCST90001632	finngen_R9_CHIRBIL_PRIM	outcome	|| id:ebi-a-GCST90001632	Weighted mode	30	-0.0393251	0.234217	0.867827	-0.498391	0.419741	0.961438	0.607507	1.52157
ebi-a-GCST90001641	finngen_R9_CHIRBIL_PRIM	outcome	|| id:ebi-a-GCST90001641	Inverse variance weighted	21	0.199911	0.0774986	0.00989323	0.0480134	0.351808	1.22129	1.04918	1.42164
ebi-a-GCST90001641	finngen_R9_CHIRBIL_PRIM	outcome	|| id:ebi-a-GCST90001641	MR Egger	21	0.123645	0.114105	0.292098	-0.1	0.34729	1.13161	0.904837	1.41523
ebi-a-GCST90001641	finngen_R9_CHIRBIL_PRIM	outcome	|| id:ebi-a-GCST90001641	Weighted median	21	0.1616	0.112281	0.150079	-0.0584697	0.38167	1.17539	0.943207	1.46473
ebi-a-GCST90001641	finngen_R9_CHIRBIL_PRIM	outcome	|| id:ebi-a-GCST90001641	Weighted mode	21	0.150358	0.120511	0.226563	-0.0858437	0.38656	1.16225	0.917738	1.47191
ebi-a-GCST90001642	finngen_R9_CHIRBIL_PRIM	outcome	|| id:ebi-a-GCST90001642	Inverse variance weighted (multiplicative random effects)	32	-0.00382809	0.103763	0.970571	-0.207204	0.199547	0.996179	0.812854	1.22085
ebi-a-GCST90001642	finngen_R9_CHIRBIL_PRIM	outcome	|| id:ebi-a-GCST90001642	MR Egger	32	-0.203273	0.187454	0.28683	-0.570683	0.164137	0.816055	0.565139	1.17838
ebi-a-GCST90001642	finngen_R9_CHIRBIL_PRIM	outcome	|| id:ebi-a-GCST90001642	Weighted median	32	-0.0141346	0.133669	0.915786	-0.276126	0.247856	0.985965	0.758718	1.28128
ebi-a-GCST90001642	finngen_R9_CHIRBIL_PRIM	outcome	|| id:ebi-a-GCST90001642	Weighted mode	32	0.00146765	0.158359	0.992665	-0.308916	0.311851	1.00147	0.734242	1.36595
ebi-a-GCST90001653	finngen_R9_CHIRBIL_PRIM	outcome	|| id:ebi-a-GCST90001653	Inverse variance weighted	31	0.0568887	0.0679156	0.402234	-0.0762258	0.190003	1.05854	0.926607	1.20925
ebi-a-GCST90001653	finngen_R9_CHIRBIL_PRIM	outcome	|| id:ebi-a-GCST90001653	MR Egger	31	0.0790889	0.0983774	0.427977	-0.113731	0.271908	1.0823	0.892498	1.31247
ebi-a-GCST90001653	finngen_R9_CHIRBIL_PRIM	outcome	|| id:ebi-a-GCST90001653	Weighted median	31	-0.000595669	0.107621	0.995584	-0.211532	0.210341	0.999405	0.809343	1.2341
ebi-a-GCST90001653	finngen_R9_CHIRBIL_PRIM	outcome	|| id:ebi-a-GCST90001653	Weighted mode	31	0.0258278	0.0871282	0.76894	-0.144943	0.196599	1.02616	0.865071	1.21726
ebi-a-GCST90001677	finngen_R9_CHIRBIL_PRIM	outcome	|| id:ebi-a-GCST90001677	Inverse variance weighted (multiplicative random effects)	27	-0.0893449	0.115875	0.440681	-0.31646	0.137771	0.91453	0.728724	1.14771
ebi-a-GCST90001677	finngen_R9_CHIRBIL_PRIM	outcome	|| id:ebi-a-GCST90001677	MR Egger	27	-0.135727	0.190484	0.482729	-0.509077	0.237622	0.873081	0.60105	1.26823
ebi-a-GCST90001677	finngen_R9_CHIRBIL_PRIM	outcome	|| id:ebi-a-GCST90001677	Weighted median	27	-0.133571	0.128966	0.300336	-0.386344	0.119201	0.874965	0.679537	1.1266
ebi-a-GCST90001677	finngen_R9_CHIRBIL_PRIM	outcome	|| id:ebi-a-GCST90001677	Weighted mode	27	-0.127525	0.133431	0.348007	-0.38905	0.134	0.880271	0.6777	1.14339
ebi-a-GCST90001702	finngen_R9_CHIRBIL_PRIM	outcome	|| id:ebi-a-GCST90001702	Inverse variance weighted	232	0.0112802	0.022457	0.615455	-0.0327356	0.055296	1.01134	0.967794	1.05685
ebi-a-GCST90001702	finngen_R9_CHIRBIL_PRIM	outcome	|| id:ebi-a-GCST90001702	MR Egger	232	0.0331597	0.0385774	0.390926	-0.0424521	0.108771	1.03372	0.958436	1.11491
ebi-a-GCST90001702	finngen_R9_CHIRBIL_PRIM	outcome	|| id:ebi-a-GCST90001702	Weighted median	232	0.00549047	0.0385934	0.886871	-0.0701526	0.0811335	1.00551	0.932252	1.08452
ebi-a-GCST90001702	finngen_R9_CHIRBIL_PRIM	outcome	|| id:ebi-a-GCST90001702	Weighted mode	232	0.0114624	0.0451127	0.799657	-0.0769586	0.0998834	1.01153	0.925928	1.10504
ebi-a-GCST90001718	finngen_R9_CHIRBIL_PRIM	outcome	|| id:ebi-a-GCST90001718	Inverse variance weighted	217	0.0154475	0.0226099	0.494469	-0.0288679	0.059763	1.01557	0.971545	1.06158
ebi-a-GCST90001718	finngen_R9_CHIRBIL_PRIM	outcome	|| id:ebi-a-GCST90001718	MR Egger	217	0.0219969	0.0391375	0.574673	-0.0547126	0.0987064	1.02224	0.946757	1.10374
ebi-a-GCST90001718	finngen_R9_CHIRBIL_PRIM	outcome	|| id:ebi-a-GCST90001718	Weighted median	217	0.00717217	0.0396565	0.85648	-0.0705546	0.084899	1.0072	0.931877	1.08861
ebi-a-GCST90001718	finngen_R9_CHIRBIL_PRIM	outcome	|| id:ebi-a-GCST90001718	Weighted mode	217	0.00998293	0.0416126	0.810634	-0.0715777	0.0915436	1.01003	0.930924	1.09586
ebi-a-GCST90001719	finngen_R9_CHIRBIL_PRIM	outcome	|| id:ebi-a-GCST90001719	Inverse variance weighted	232	0.0082185	0.0239168	0.731126	-0.0386585	0.0550955	1.00825	0.962079	1.05664
ebi-a-GCST90001719	finngen_R9_CHIRBIL_PRIM	outcome	|| id:ebi-a-GCST90001719	MR Egger	232	0.0356221	0.0402934	0.377583	-0.043353	0.114597	1.03626	0.957573	1.12142
ebi-a-GCST90001719	finngen_R9_CHIRBIL_PRIM	outcome	|| id:ebi-a-GCST90001719	Weighted median	232	0.00511996	0.040827	0.900202	-0.074901	0.0851409	1.00513	0.927835	1.08887
ebi-a-GCST90001719	finngen_R9_CHIRBIL_PRIM	outcome	|| id:ebi-a-GCST90001719	Weighted mode	232	0.012895	0.0432591	0.765904	-0.0718928	0.0976829	1.01298	0.930631	1.10261
ebi-a-GCST90001735	finngen_R9_CHIRBIL_PRIM	outcome	|| id:ebi-a-GCST90001735	Inverse variance weighted	35	-0.0747625	0.0551856	0.175498	-0.182926	0.0334012	0.927964	0.83283	1.03397
ebi-a-GCST90001735	finngen_R9_CHIRBIL_PRIM	outcome	|| id:ebi-a-GCST90001735	MR Egger	35	-0.127929	0.082031	0.128412	-0.28871	0.0328512	0.879915	0.749229	1.0334
ebi-a-GCST90001735	finngen_R9_CHIRBIL_PRIM	outcome	|| id:ebi-a-GCST90001735	Weighted median	35	-0.15206	0.079404	0.0554898	-0.307692	0.00357147	0.858937	0.735142	1.00358
ebi-a-GCST90001735	finngen_R9_CHIRBIL_PRIM	outcome	|| id:ebi-a-GCST90001735	Weighted mode	35	-0.131515	0.0719163	0.0762244	-0.272471	0.00944081	0.876766	0.761495	1.00949
ebi-a-GCST90001740	finngen_R9_CHIRBIL_PRIM	outcome	|| id:ebi-a-GCST90001740	Inverse variance weighted	35	-0.144297	0.0589924	0.0144442	-0.259922	-0.0286716	0.865631	0.771112	0.971736
ebi-a-GCST90001740	finngen_R9_CHIRBIL_PRIM	outcome	|| id:ebi-a-GCST90001740	MR Egger	35	-0.127553	0.0898204	0.164959	-0.303601	0.0484945	0.880246	0.738155	1.04969
ebi-a-GCST90001740	finngen_R9_CHIRBIL_PRIM	outcome	|| id:ebi-a-GCST90001740	Weighted median	35	-0.163592	0.0868083	0.0594943	-0.333736	0.00655203	0.849088	0.716242	1.00657
ebi-a-GCST90001740	finngen_R9_CHIRBIL_PRIM	outcome	|| id:ebi-a-GCST90001740	Weighted mode	35	-0.133792	0.0773934	0.0929311	-0.285483	0.0178993	0.874772	0.751651	1.01806
ebi-a-GCST90001767	finngen_R9_CHIRBIL_PRIM	outcome	|| id:ebi-a-GCST90001767	Inverse variance weighted	28	-0.030388	0.0466071	0.514399	-0.121738	0.0609619	0.970069	0.88538	1.06286
ebi-a-GCST90001767	finngen_R9_CHIRBIL_PRIM	outcome	|| id:ebi-a-GCST90001767	MR Egger	28	0.0310984	0.080772	0.703358	-0.127215	0.189412	1.03159	0.880545	1.20854
ebi-a-GCST90001767	finngen_R9_CHIRBIL_PRIM	outcome	|| id:ebi-a-GCST90001767	Weighted median	28	0.0361398	0.067804	0.59403	-0.096756	0.169036	1.0368	0.907778	1.18416
ebi-a-GCST90001767	finngen_R9_CHIRBIL_PRIM	outcome	|| id:ebi-a-GCST90001767	Weighted mode	28	0.0460348	0.0642731	0.479994	-0.0799404	0.17201	1.04711	0.923171	1.18769
ebi-a-GCST90001769	finngen_R9_CHIRBIL_PRIM	outcome	|| id:ebi-a-GCST90001769	Inverse variance weighted	36	-0.0355021	0.048744	0.466407	-0.13104	0.0600362	0.965121	0.877182	1.06187
ebi-a-GCST90001769	finngen_R9_CHIRBIL_PRIM	outcome	|| id:ebi-a-GCST90001769	MR Egger	36	0.0563595	0.0644113	0.387716	-0.0698865	0.182606	1.05798	0.9325	1.20034
ebi-a-GCST90001769	finngen_R9_CHIRBIL_PRIM	outcome	|| id:ebi-a-GCST90001769	Weighted median	36	0.0390105	0.0685996	0.569581	-0.0954448	0.173466	1.03978	0.908969	1.18942
ebi-a-GCST90001769	finngen_R9_CHIRBIL_PRIM	outcome	|| id:ebi-a-GCST90001769	Weighted mode	36	0.0819374	0.0714911	0.259521	-0.058185	0.22206	1.08539	0.943475	1.24865
ebi-a-GCST90001775	finngen_R9_CHIRBIL_PRIM	outcome	|| id:ebi-a-GCST90001775	Inverse variance weighted	35	0.0791722	0.050099	0.114034	-0.0190218	0.177366	1.08239	0.981158	1.19407
ebi-a-GCST90001775	finngen_R9_CHIRBIL_PRIM	outcome	|| id:ebi-a-GCST90001775	MR Egger	35	0.0985112	0.0684371	0.159445	-0.0356255	0.232648	1.10353	0.965002	1.26194
ebi-a-GCST90001775	finngen_R9_CHIRBIL_PRIM	outcome	|| id:ebi-a-GCST90001775	Weighted median	35	0.147031	0.083866	0.0795728	-0.017346	0.311409	1.15839	0.982804	1.36535
ebi-a-GCST90001775	finngen_R9_CHIRBIL_PRIM	outcome	|| id:ebi-a-GCST90001775	Weighted mode	35	0.153983	0.0734238	0.0434888	0.0100719	0.297893	1.16647	1.01012	1.34702
ebi-a-GCST90001776	finngen_R9_CHIRBIL_PRIM	outcome	|| id:ebi-a-GCST90001776	Inverse variance weighted	21	0.124639	0.0720462	0.0836314	-0.0165711	0.26585	1.13274	0.983565	1.30454
ebi-a-GCST90001776	finngen_R9_CHIRBIL_PRIM	outcome	|| id:ebi-a-GCST90001776	MR Egger	21	0.118837	0.107167	0.281314	-0.0912105	0.328885	1.12619	0.912826	1.38942
ebi-a-GCST90001776	finngen_R9_CHIRBIL_PRIM	outcome	|| id:ebi-a-GCST90001776	Weighted median	21	0.11902	0.103011	0.247926	-0.0828829	0.320922	1.12639	0.920459	1.3784
ebi-a-GCST90001776	finngen_R9_CHIRBIL_PRIM	outcome	|| id:ebi-a-GCST90001776	Weighted mode	21	0.146955	0.102477	0.167015	-0.0539002	0.347811	1.1583	0.947527	1.41596
ebi-a-GCST90001779	finngen_R9_CHIRBIL_PRIM	outcome	|| id:ebi-a-GCST90001779	Inverse variance weighted (multiplicative random effects)	45	0.0260975	0.0491064	0.595108	-0.070151	0.122346	1.02644	0.932253	1.13015
ebi-a-GCST90001779	finngen_R9_CHIRBIL_PRIM	outcome	|| id:ebi-a-GCST90001779	MR Egger	45	0.0228211	0.064432	0.724928	-0.103466	0.149108	1.02308	0.901707	1.1608
ebi-a-GCST90001779	finngen_R9_CHIRBIL_PRIM	outcome	|| id:ebi-a-GCST90001779	Weighted median	45	0.0506538	0.0693089	0.464876	-0.0851916	0.186499	1.05196	0.918336	1.20502
ebi-a-GCST90001779	finngen_R9_CHIRBIL_PRIM	outcome	|| id:ebi-a-GCST90001779	Weighted mode	45	0.0774586	0.0618294	0.216904	-0.0437271	0.198644	1.08054	0.957215	1.21975
ebi-a-GCST90001797	finngen_R9_CHIRBIL_PRIM	outcome	|| id:ebi-a-GCST90001797	Inverse variance weighted	22	0.107313	0.100493	0.285583	-0.0896538	0.30428	1.11328	0.914248	1.35565
ebi-a-GCST90001797	finngen_R9_CHIRBIL_PRIM	outcome	|| id:ebi-a-GCST90001797	MR Egger	22	0.125321	0.139391	0.379317	-0.147885	0.398528	1.13351	0.86253	1.48963
ebi-a-GCST90001797	finngen_R9_CHIRBIL_PRIM	outcome	|| id:ebi-a-GCST90001797	Weighted median	22	0.193105	0.120571	0.109247	-0.0432143	0.429423	1.21301	0.957706	1.53637
ebi-a-GCST90001797	finngen_R9_CHIRBIL_PRIM	outcome	|| id:ebi-a-GCST90001797	Weighted mode	22	0.151783	0.108181	0.175214	-0.0602508	0.363817	1.16391	0.941528	1.43881
ebi-a-GCST90001827	finngen_R9_CHIRBIL_PRIM	outcome	|| id:ebi-a-GCST90001827	Inverse variance weighted (multiplicative random effects)	40	0.0388717	0.0697127	0.577119	-0.0977653	0.175509	1.03964	0.906862	1.19185
ebi-a-GCST90001827	finngen_R9_CHIRBIL_PRIM	outcome	|| id:ebi-a-GCST90001827	MR Egger	40	0.169881	0.143197	0.242853	-0.110786	0.450548	1.18516	0.89513	1.56917
ebi-a-GCST90001827	finngen_R9_CHIRBIL_PRIM	outcome	|| id:ebi-a-GCST90001827	Weighted median	40	0.11367	0.0928255	0.220743	-0.0682682	0.295608	1.12038	0.93401	1.34394
ebi-a-GCST90001827	finngen_R9_CHIRBIL_PRIM	outcome	|| id:ebi-a-GCST90001827	Weighted mode	40	0.0989368	0.0875468	0.265336	-0.0726549	0.270529	1.104	0.929922	1.31066
ebi-a-GCST90001832	finngen_R9_CHIRBIL_PRIM	outcome	|| id:ebi-a-GCST90001832	Inverse variance weighted	26	-0.0722354	0.0736517	0.326706	-0.216593	0.0721219	0.930312	0.805258	1.07479
ebi-a-GCST90001832	finngen_R9_CHIRBIL_PRIM	outcome	|| id:ebi-a-GCST90001832	MR Egger	26	0.0181699	0.141062	0.898582	-0.258311	0.294651	1.01834	0.772355	1.34266
ebi-a-GCST90001832	finngen_R9_CHIRBIL_PRIM	outcome	|| id:ebi-a-GCST90001832	Weighted median	26	-0.0607534	0.105346	0.56414	-0.267231	0.145725	0.941055	0.765496	1.15688
ebi-a-GCST90001832	finngen_R9_CHIRBIL_PRIM	outcome	|| id:ebi-a-GCST90001832	Weighted mode	26	-0.0258431	0.136175	0.851015	-0.292746	0.24106	0.974488	0.746212	1.2726
ebi-a-GCST90001837	finngen_R9_CHIRBIL_PRIM	outcome	|| id:ebi-a-GCST90001837	Inverse variance weighted	21	-0.0221242	0.06123	0.717853	-0.142135	0.0978865	0.978119	0.867504	1.10284
ebi-a-GCST90001837	finngen_R9_CHIRBIL_PRIM	outcome	|| id:ebi-a-GCST90001837	MR Egger	21	-0.0995319	0.120567	0.419316	-0.335844	0.13678	0.905261	0.714735	1.14658
ebi-a-GCST90001837	finngen_R9_CHIRBIL_PRIM	outcome	|| id:ebi-a-GCST90001837	Weighted median	21	0.0105069	0.0885641	0.905563	-0.163079	0.184093	1.01056	0.849524	1.20213
ebi-a-GCST90001837	finngen_R9_CHIRBIL_PRIM	outcome	|| id:ebi-a-GCST90001837	Weighted mode	21	0.0286307	0.102336	0.782525	-0.171947	0.229209	1.02904	0.842024	1.2576
ebi-a-GCST90001905	finngen_R9_CHIRBIL_PRIM	outcome	|| id:ebi-a-GCST90001905	Inverse variance weighted	17	0.101128	0.0727949	0.164765	-0.0415497	0.243806	1.10642	0.959302	1.2761
ebi-a-GCST90001905	finngen_R9_CHIRBIL_PRIM	outcome	|| id:ebi-a-GCST90001905	MR Egger	17	0.117654	0.101056	0.262511	-0.0804168	0.315725	1.12485	0.922732	1.37125
ebi-a-GCST90001905	finngen_R9_CHIRBIL_PRIM	outcome	|| id:ebi-a-GCST90001905	Weighted median	17	0.0797606	0.101744	0.43308	-0.119658	0.279179	1.08303	0.887224	1.32204
ebi-a-GCST90001905	finngen_R9_CHIRBIL_PRIM	outcome	|| id:ebi-a-GCST90001905	Weighted mode	17	0.069495	0.0976097	0.486737	-0.12182	0.26081	1.07197	0.885308	1.29798
ebi-a-GCST90001909	finngen_R9_CHIRBIL_PRIM	outcome	|| id:ebi-a-GCST90001909	Inverse variance weighted	18	-0.20723	0.0940081	0.0274972	-0.391486	-0.0229742	0.812833	0.676052	0.977288
ebi-a-GCST90001909	finngen_R9_CHIRBIL_PRIM	outcome	|| id:ebi-a-GCST90001909	MR Egger	18	-0.139115	0.142041	0.34196	-0.417514	0.139285	0.870128	0.658682	1.14945
ebi-a-GCST90001909	finngen_R9_CHIRBIL_PRIM	outcome	|| id:ebi-a-GCST90001909	Weighted median	18	-0.0891719	0.124121	0.472494	-0.332449	0.154105	0.914688	0.717165	1.16661
ebi-a-GCST90001909	finngen_R9_CHIRBIL_PRIM	outcome	|| id:ebi-a-GCST90001909	Weighted mode	18	-0.145038	0.12002	0.243416	-0.380277	0.090201	0.864989	0.683672	1.09439
ebi-a-GCST90001947	finngen_R9_CHIRBIL_PRIM	outcome	|| id:ebi-a-GCST90001947	Inverse variance weighted	86	0.0116157	0.0260881	0.65614	-0.0395171	0.0627485	1.01168	0.961254	1.06476
ebi-a-GCST90001947	finngen_R9_CHIRBIL_PRIM	outcome	|| id:ebi-a-GCST90001947	MR Egger	86	0.042215	0.0469853	0.371502	-0.0498762	0.134306	1.04312	0.951347	1.14374
ebi-a-GCST90001947	finngen_R9_CHIRBIL_PRIM	outcome	|| id:ebi-a-GCST90001947	Weighted median	86	0.04565	0.0441225	0.300846	-0.04083	0.13213	1.04671	0.959992	1.14126
ebi-a-GCST90001947	finngen_R9_CHIRBIL_PRIM	outcome	|| id:ebi-a-GCST90001947	Weighted mode	86	0.0305011	0.0409765	0.458714	-0.0498129	0.110815	1.03097	0.951407	1.11719
ebi-a-GCST90001962	finngen_R9_CHIRBIL_PRIM	outcome	|| id:ebi-a-GCST90001962	Inverse variance weighted	7	-0.174483	0.216359	0.419981	-0.598546	0.249579	0.839891	0.54961	1.28349
ebi-a-GCST90001962	finngen_R9_CHIRBIL_PRIM	outcome	|| id:ebi-a-GCST90001962	MR Egger	7	-0.727997	0.413136	0.138345	-1.53774	0.081751	0.482875	0.214865	1.08519
ebi-a-GCST90001962	finngen_R9_CHIRBIL_PRIM	outcome	|| id:ebi-a-GCST90001962	Weighted median	7	-0.249715	0.240446	0.299013	-0.720988	0.221558	0.779023	0.486271	1.24802
ebi-a-GCST90001962	finngen_R9_CHIRBIL_PRIM	outcome	|| id:ebi-a-GCST90001962	Weighted mode	7	-0.357269	0.433451	0.441327	-1.20683	0.492294	0.699584	0.299143	1.63606
ebi-a-GCST90001964	finngen_R9_CHIRBIL_PRIM	outcome	|| id:ebi-a-GCST90001964	Inverse variance weighted	31	0.00618072	0.0382036	0.871476	-0.0686983	0.0810597	1.0062	0.933608	1.08444
ebi-a-GCST90001964	finngen_R9_CHIRBIL_PRIM	outcome	|| id:ebi-a-GCST90001964	MR Egger	31	-0.0422871	0.0510352	0.414106	-0.142316	0.0577419	0.958595	0.867347	1.05944
ebi-a-GCST90001964	finngen_R9_CHIRBIL_PRIM	outcome	|| id:ebi-a-GCST90001964	Weighted median	31	-0.0164119	0.0523906	0.754083	-0.119097	0.0862737	0.983722	0.887721	1.0901
ebi-a-GCST90001964	finngen_R9_CHIRBIL_PRIM	outcome	|| id:ebi-a-GCST90001964	Weighted mode	31	0.0097007	0.0458745	0.833957	-0.0802134	0.0996148	1.00975	0.922919	1.10475
ebi-a-GCST90001970	finngen_R9_CHIRBIL_PRIM	outcome	|| id:ebi-a-GCST90001970	Inverse variance weighted	46	-0.0610893	0.0491138	0.213561	-0.157352	0.0351737	0.940739	0.854403	1.0358
ebi-a-GCST90001970	finngen_R9_CHIRBIL_PRIM	outcome	|| id:ebi-a-GCST90001970	MR Egger	46	0.111651	0.0701146	0.118454	-0.0257738	0.249076	1.11812	0.974555	1.28284
ebi-a-GCST90001970	finngen_R9_CHIRBIL_PRIM	outcome	|| id:ebi-a-GCST90001970	Weighted median	46	0.0389695	0.075428	0.605404	-0.108869	0.186808	1.03974	0.896848	1.2054
ebi-a-GCST90001970	finngen_R9_CHIRBIL_PRIM	outcome	|| id:ebi-a-GCST90001970	Weighted mode	46	0.0589685	0.0830757	0.48148	-0.10386	0.221797	1.06074	0.901352	1.24832
ebi-a-GCST90001994	finngen_R9_CHIRBIL_PRIM	outcome	|| id:ebi-a-GCST90001994	Inverse variance weighted	40	0.125246	0.0379053	0.000952497	0.0509521	0.199541	1.13343	1.05227	1.22084
ebi-a-GCST90001994	finngen_R9_CHIRBIL_PRIM	outcome	|| id:ebi-a-GCST90001994	MR Egger	40	0.0638027	0.0493976	0.204291	-0.0330166	0.160622	1.06588	0.967523	1.17424
ebi-a-GCST90001994	finngen_R9_CHIRBIL_PRIM	outcome	|| id:ebi-a-GCST90001994	Weighted median	40	0.0336074	0.0541751	0.535029	-0.0725758	0.139791	1.03418	0.929995	1.15003
ebi-a-GCST90001994	finngen_R9_CHIRBIL_PRIM	outcome	|| id:ebi-a-GCST90001994	Weighted mode	40	0.0448206	0.0515208	0.38965	-0.0561602	0.145801	1.04584	0.945388	1.15697
ebi-a-GCST90001995	finngen_R9_CHIRBIL_PRIM	outcome	|| id:ebi-a-GCST90001995	Inverse variance weighted	47	0.0483173	0.0641602	0.451406	-0.0774366	0.174071	1.0495	0.925486	1.19014
ebi-a-GCST90001995	finngen_R9_CHIRBIL_PRIM	outcome	|| id:ebi-a-GCST90001995	MR Egger	47	0.0226845	0.142005	0.873797	-0.255645	0.301014	1.02294	0.774417	1.35123
ebi-a-GCST90001995	finngen_R9_CHIRBIL_PRIM	outcome	|| id:ebi-a-GCST90001995	Weighted median	47	0.152321	0.091612	0.0963784	-0.027239	0.33188	1.16453	0.973129	1.39359
ebi-a-GCST90001995	finngen_R9_CHIRBIL_PRIM	outcome	|| id:ebi-a-GCST90001995	Weighted mode	47	0.159289	0.129513	0.224984	-0.094556	0.413134	1.17268	0.909777	1.51155
ebi-a-GCST90001999	finngen_R9_CHIRBIL_PRIM	outcome	|| id:ebi-a-GCST90001999	Inverse variance weighted	46	-0.0560685	0.0445913	0.208614	-0.143467	0.0313305	0.945474	0.866349	1.03183
ebi-a-GCST90001999	finngen_R9_CHIRBIL_PRIM	outcome	|| id:ebi-a-GCST90001999	MR Egger	46	-0.0800087	0.0677423	0.243918	-0.212784	0.0527662	0.923108	0.808331	1.05418
ebi-a-GCST90001999	finngen_R9_CHIRBIL_PRIM	outcome	|| id:ebi-a-GCST90001999	Weighted median	46	-0.068183	0.0753558	0.365564	-0.21588	0.0795144	0.93409	0.805832	1.08276
ebi-a-GCST90001999	finngen_R9_CHIRBIL_PRIM	outcome	|| id:ebi-a-GCST90001999	Weighted mode	46	-0.0656298	0.0677099	0.337587	-0.198341	0.0670816	0.936477	0.82009	1.06938
ebi-a-GCST90002011	finngen_R9_CHIRBIL_PRIM	outcome	|| id:ebi-a-GCST90002011	Inverse variance weighted	12	0.280472	0.196666	0.153829	-0.104993	0.665937	1.32375	0.900331	1.94631
ebi-a-GCST90002011	finngen_R9_CHIRBIL_PRIM	outcome	|| id:ebi-a-GCST90002011	MR Egger	12	0.114034	0.498844	0.82379	-0.863701	1.09177	1.12079	0.421599	2.97954
ebi-a-GCST90002011	finngen_R9_CHIRBIL_PRIM	outcome	|| id:ebi-a-GCST90002011	Weighted median	12	-0.054936	0.218047	0.801083	-0.482308	0.372436	0.946546	0.617357	1.45127
ebi-a-GCST90002011	finngen_R9_CHIRBIL_PRIM	outcome	|| id:ebi-a-GCST90002011	Weighted mode	12	-0.0943947	0.273978	0.736942	-0.631392	0.442603	0.909924	0.531851	1.55675
ebi-a-GCST90002018	finngen_R9_CHIRBIL_PRIM	outcome	|| id:ebi-a-GCST90002018	Inverse variance weighted	18	-0.0820855	0.0753137	0.275751	-0.2297	0.0655295	0.921193	0.794772	1.06772
ebi-a-GCST90002018	finngen_R9_CHIRBIL_PRIM	outcome	|| id:ebi-a-GCST90002018	MR Egger	18	0.0075195	0.102795	0.942593	-0.193959	0.208998	1.00755	0.823692	1.23244
ebi-a-GCST90002018	finngen_R9_CHIRBIL_PRIM	outcome	|| id:ebi-a-GCST90002018	Weighted median	18	0.00106748	0.103438	0.991766	-0.201671	0.203806	1.00107	0.817364	1.22606
ebi-a-GCST90002018	finngen_R9_CHIRBIL_PRIM	outcome	|| id:ebi-a-GCST90002018	Weighted mode	18	0.00482478	0.0985153	0.96151	-0.188265	0.197915	1.00484	0.828395	1.21886
ebi-a-GCST90002045	finngen_R9_CHIRBIL_PRIM	outcome	|| id:ebi-a-GCST90002045	Inverse variance weighted	15	0.00990711	0.0874544	0.909806	-0.161504	0.181318	1.00996	0.850863	1.1988
ebi-a-GCST90002045	finngen_R9_CHIRBIL_PRIM	outcome	|| id:ebi-a-GCST90002045	MR Egger	15	-0.0417998	0.173244	0.813104	-0.381358	0.297758	0.959062	0.682934	1.34684
ebi-a-GCST90002045	finngen_R9_CHIRBIL_PRIM	outcome	|| id:ebi-a-GCST90002045	Weighted median	15	0.0148664	0.13322	0.911146	-0.246244	0.275977	1.01498	0.781731	1.31782
ebi-a-GCST90002045	finngen_R9_CHIRBIL_PRIM	outcome	|| id:ebi-a-GCST90002045	Weighted mode	15	0.00478487	0.144035	0.973968	-0.277523	0.287093	1.0048	0.757658	1.33255
ebi-a-GCST90002046	finngen_R9_CHIRBIL_PRIM	outcome	|| id:ebi-a-GCST90002046	Inverse variance weighted	28	0.0295436	0.0275634	0.283791	-0.0244806	0.0835678	1.02998	0.975817	1.08716
ebi-a-GCST90002046	finngen_R9_CHIRBIL_PRIM	outcome	|| id:ebi-a-GCST90002046	MR Egger	28	0.0348907	0.0335938	0.308552	-0.0309532	0.100735	1.03551	0.969521	1.10598
ebi-a-GCST90002046	finngen_R9_CHIRBIL_PRIM	outcome	|| id:ebi-a-GCST90002046	Weighted median	28	0.0399758	0.0384836	0.298909	-0.035452	0.115404	1.04079	0.965169	1.12233
ebi-a-GCST90002046	finngen_R9_CHIRBIL_PRIM	outcome	|| id:ebi-a-GCST90002046	Weighted mode	28	0.0455128	0.0328194	0.176857	-0.0188132	0.109839	1.04656	0.981363	1.1161
ebi-a-GCST90002050	finngen_R9_CHIRBIL_PRIM	outcome	|| id:ebi-a-GCST90002050	Inverse variance weighted	18	-0.00621709	0.0720185	0.931207	-0.147373	0.134939	0.993802	0.862972	1.14447
ebi-a-GCST90002050	finngen_R9_CHIRBIL_PRIM	outcome	|| id:ebi-a-GCST90002050	MR Egger	18	-0.0790158	0.142004	0.585613	-0.357343	0.199312	0.924025	0.699532	1.22056
ebi-a-GCST90002050	finngen_R9_CHIRBIL_PRIM	outcome	|| id:ebi-a-GCST90002050	Weighted median	18	-0.0394203	0.0975376	0.686099	-0.230594	0.151753	0.961347	0.794062	1.16387
ebi-a-GCST90002050	finngen_R9_CHIRBIL_PRIM	outcome	|| id:ebi-a-GCST90002050	Weighted mode	18	-0.0681811	0.112699	0.553181	-0.289072	0.15271	0.934091	0.748958	1.16499
ebi-a-GCST90002065	finngen_R9_CHIRBIL_PRIM	outcome	|| id:ebi-a-GCST90002065	Inverse variance weighted (multiplicative random effects)	14	0.0336172	0.105323	0.749589	-0.172816	0.240051	1.03419	0.841292	1.27131
ebi-a-GCST90002065	finngen_R9_CHIRBIL_PRIM	outcome	|| id:ebi-a-GCST90002065	MR Egger	14	-0.0905181	0.139136	0.527583	-0.363225	0.182189	0.913458	0.69543	1.19984
ebi-a-GCST90002065	finngen_R9_CHIRBIL_PRIM	outcome	|| id:ebi-a-GCST90002065	Weighted median	14	-0.0241986	0.101894	0.812279	-0.223912	0.175514	0.976092	0.799386	1.19186
ebi-a-GCST90002065	finngen_R9_CHIRBIL_PRIM	outcome	|| id:ebi-a-GCST90002065	Weighted mode	14	-0.0436649	0.0982326	0.663987	-0.236201	0.148871	0.957275	0.789622	1.16052
ebi-a-GCST90002068	finngen_R9_CHIRBIL_PRIM	outcome	|| id:ebi-a-GCST90002068	Inverse variance weighted	29	-0.0985726	0.0645185	0.126558	-0.225029	0.0278837	0.90613	0.798493	1.02828
ebi-a-GCST90002068	finngen_R9_CHIRBIL_PRIM	outcome	|| id:ebi-a-GCST90002068	MR Egger	29	0.0145595	0.0908096	0.873815	-0.163427	0.192546	1.01467	0.849228	1.21233
ebi-a-GCST90002068	finngen_R9_CHIRBIL_PRIM	outcome	|| id:ebi-a-GCST90002068	Weighted median	29	-0.0215123	0.0813295	0.791388	-0.180918	0.137893	0.978717	0.834504	1.14785
ebi-a-GCST90002068	finngen_R9_CHIRBIL_PRIM	outcome	|| id:ebi-a-GCST90002068	Weighted mode	29	-0.0622181	0.081903	0.453809	-0.222748	0.0983118	0.939678	0.800316	1.10331
ebi-a-GCST90002072	finngen_R9_CHIRBIL_PRIM	outcome	|| id:ebi-a-GCST90002072	Inverse variance weighted	35	0.00765367	0.063581	0.904185	-0.116965	0.132272	1.00768	0.889616	1.14142
ebi-a-GCST90002072	finngen_R9_CHIRBIL_PRIM	outcome	|| id:ebi-a-GCST90002072	MR Egger	35	-0.039615	0.102556	0.701772	-0.240625	0.161396	0.961159	0.786136	1.17515
ebi-a-GCST90002072	finngen_R9_CHIRBIL_PRIM	outcome	|| id:ebi-a-GCST90002072	Weighted median	35	-0.051717	0.0945854	0.584533	-0.237104	0.13367	0.949598	0.788909	1.14302
ebi-a-GCST90002072	finngen_R9_CHIRBIL_PRIM	outcome	|| id:ebi-a-GCST90002072	Weighted mode	35	-0.0285974	0.0873114	0.745273	-0.199728	0.142533	0.971808	0.818954	1.15319
ebi-a-GCST90002077	finngen_R9_CHIRBIL_PRIM	outcome	|| id:ebi-a-GCST90002077	Inverse variance weighted	56	-0.0477198	0.0436004	0.273744	-0.133177	0.037737	0.953401	0.87531	1.03846
ebi-a-GCST90002077	finngen_R9_CHIRBIL_PRIM	outcome	|| id:ebi-a-GCST90002077	MR Egger	56	-0.00270774	0.0655429	0.967199	-0.131172	0.125756	0.997296	0.877067	1.13401
ebi-a-GCST90002077	finngen_R9_CHIRBIL_PRIM	outcome	|| id:ebi-a-GCST90002077	Weighted median	56	0.0323317	0.0745459	0.664496	-0.113778	0.178442	1.03286	0.892456	1.19535
ebi-a-GCST90002077	finngen_R9_CHIRBIL_PRIM	outcome	|| id:ebi-a-GCST90002077	Weighted mode	56	0.0207064	0.0715858	0.773475	-0.119602	0.161015	1.02092	0.887274	1.1747
ebi-a-GCST90002101	finngen_R9_CHIRBIL_PRIM	outcome	|| id:ebi-a-GCST90002101	Inverse variance weighted (multiplicative random effects)	21	-0.0395231	0.129994	0.761098	-0.294311	0.215264	0.961248	0.745045	1.24019
ebi-a-GCST90002101	finngen_R9_CHIRBIL_PRIM	outcome	|| id:ebi-a-GCST90002101	MR Egger	21	0.107592	0.292802	0.71734	-0.466301	0.681485	1.11359	0.627319	1.97681
ebi-a-GCST90002101	finngen_R9_CHIRBIL_PRIM	outcome	|| id:ebi-a-GCST90002101	Weighted median	21	0.0527989	0.155706	0.734539	-0.252385	0.357983	1.05422	0.776946	1.43044
ebi-a-GCST90002101	finngen_R9_CHIRBIL_PRIM	outcome	|| id:ebi-a-GCST90002101	Weighted mode	21	0.0644999	0.174114	0.714944	-0.276763	0.405763	1.06663	0.758234	1.50045
ebi-a-GCST90001410	finngen_R9_CHIRBIL_PRIM	outcome	|| id:ebi-a-GCST90001410	Inverse variance weighted	18	-0.157878	0.112349	0.159949	-0.378083	0.0623266	0.853954	0.685173	1.06431
ebi-a-GCST90001410	finngen_R9_CHIRBIL_PRIM	outcome	|| id:ebi-a-GCST90001410	MR Egger	18	-0.0735844	0.223757	0.746527	-0.512148	0.364979	0.929058	0.599207	1.44048
ebi-a-GCST90001410	finngen_R9_CHIRBIL_PRIM	outcome	|| id:ebi-a-GCST90001410	Weighted median	18	-0.145066	0.150035	0.333603	-0.439134	0.149002	0.864965	0.644594	1.16068
ebi-a-GCST90001410	finngen_R9_CHIRBIL_PRIM	outcome	|| id:ebi-a-GCST90001410	Weighted mode	18	-0.0434876	0.248606	0.863205	-0.530756	0.44378	0.957444	0.58816	1.55859
ebi-a-GCST90001416	finngen_R9_CHIRBIL_PRIM	outcome	|| id:ebi-a-GCST90001416	Inverse variance weighted	22	-0.0162726	0.0359518	0.650822	-0.0867382	0.054193	0.983859	0.916917	1.05569
ebi-a-GCST90001416	finngen_R9_CHIRBIL_PRIM	outcome	|| id:ebi-a-GCST90001416	MR Egger	22	0.0282615	0.0428833	0.517391	-0.0557897	0.112313	1.02866	0.945738	1.11886
ebi-a-GCST90001416	finngen_R9_CHIRBIL_PRIM	outcome	|| id:ebi-a-GCST90001416	Weighted median	22	0.000788146	0.0467884	0.98656	-0.0909172	0.0924935	1.00079	0.913093	1.09691
ebi-a-GCST90001416	finngen_R9_CHIRBIL_PRIM	outcome	|| id:ebi-a-GCST90001416	Weighted mode	22	0.00435564	0.0373233	0.908206	-0.0687979	0.0775092	1.00437	0.933515	1.08059
ebi-a-GCST90001435	finngen_R9_CHIRBIL_PRIM	outcome	|| id:ebi-a-GCST90001435	Inverse variance weighted	19	0.107462	0.0380043	0.00468951	0.0329734	0.18195	1.11345	1.03352	1.19955
ebi-a-GCST90001435	finngen_R9_CHIRBIL_PRIM	outcome	|| id:ebi-a-GCST90001435	MR Egger	19	0.0913727	0.0443128	0.054837	0.00451958	0.178226	1.09568	1.00453	1.1951
ebi-a-GCST90001435	finngen_R9_CHIRBIL_PRIM	outcome	|| id:ebi-a-GCST90001435	Weighted median	19	0.0928886	0.0543492	0.087431	-0.0136358	0.199413	1.09734	0.986457	1.22069
ebi-a-GCST90001435	finngen_R9_CHIRBIL_PRIM	outcome	|| id:ebi-a-GCST90001435	Weighted mode	19	0.103166	0.0413803	0.0226295	0.0220604	0.184271	1.10868	1.02231	1.20234
ebi-a-GCST90001438	finngen_R9_CHIRBIL_PRIM	outcome	|| id:ebi-a-GCST90001438	Inverse variance weighted	16	0.0534019	0.119801	0.655774	-0.181408	0.288212	1.05485	0.834095	1.33404
ebi-a-GCST90001438	finngen_R9_CHIRBIL_PRIM	outcome	|| id:ebi-a-GCST90001438	MR Egger	16	0.160262	0.212547	0.463339	-0.256331	0.576855	1.17382	0.773886	1.78043
ebi-a-GCST90001438	finngen_R9_CHIRBIL_PRIM	outcome	|| id:ebi-a-GCST90001438	Weighted median	16	0.0663969	0.174377	0.703376	-0.275382	0.408176	1.06865	0.759282	1.50407
ebi-a-GCST90001438	finngen_R9_CHIRBIL_PRIM	outcome	|| id:ebi-a-GCST90001438	Weighted mode	16	0.0499186	0.196887	0.803294	-0.33598	0.435817	1.05119	0.714637	1.54623
ebi-a-GCST90001441	finngen_R9_CHIRBIL_PRIM	outcome	|| id:ebi-a-GCST90001441	Inverse variance weighted	23	-0.0904911	0.119464	0.448766	-0.324641	0.143659	0.913482	0.722787	1.15449
ebi-a-GCST90001441	finngen_R9_CHIRBIL_PRIM	outcome	|| id:ebi-a-GCST90001441	MR Egger	23	-0.293709	0.273395	0.294876	-0.829562	0.242145	0.745494	0.43624	1.27398
ebi-a-GCST90001441	finngen_R9_CHIRBIL_PRIM	outcome	|| id:ebi-a-GCST90001441	Weighted median	23	-0.0502367	0.161331	0.755505	-0.366445	0.265972	0.951004	0.693194	1.3047
ebi-a-GCST90001441	finngen_R9_CHIRBIL_PRIM	outcome	|| id:ebi-a-GCST90001441	Weighted mode	23	-0.0373932	0.202233	0.855	-0.433769	0.358983	0.963297	0.648062	1.43187
ebi-a-GCST90001452	finngen_R9_CHIRBIL_PRIM	outcome	|| id:ebi-a-GCST90001452	Inverse variance weighted (multiplicative random effects)	24	-0.0609411	0.075371	0.418775	-0.208668	0.086786	0.940879	0.811665	1.09066
ebi-a-GCST90001452	finngen_R9_CHIRBIL_PRIM	outcome	|| id:ebi-a-GCST90001452	MR Egger	24	0.0302854	0.104892	0.775491	-0.175303	0.235874	1.03075	0.839203	1.26601
ebi-a-GCST90001452	finngen_R9_CHIRBIL_PRIM	outcome	|| id:ebi-a-GCST90001452	Weighted median	24	-0.00500095	0.0864109	0.953849	-0.174366	0.164364	0.995012	0.839989	1.17864
ebi-a-GCST90001452	finngen_R9_CHIRBIL_PRIM	outcome	|| id:ebi-a-GCST90001452	Weighted mode	24	-0.0195748	0.0712012	0.78583	-0.159129	0.119979	0.980616	0.852886	1.12747
ebi-a-GCST90001486	finngen_R9_CHIRBIL_PRIM	outcome	|| id:ebi-a-GCST90001486	Inverse variance weighted	18	0.0147392	0.0567582	0.795108	-0.0965069	0.125985	1.01485	0.908004	1.13427
ebi-a-GCST90001486	finngen_R9_CHIRBIL_PRIM	outcome	|| id:ebi-a-GCST90001486	MR Egger	18	0.0138391	0.0750988	0.856111	-0.133355	0.161033	1.01394	0.875155	1.17472
ebi-a-GCST90001486	finngen_R9_CHIRBIL_PRIM	outcome	|| id:ebi-a-GCST90001486	Weighted median	18	0.0154519	0.0785278	0.844008	-0.138463	0.169366	1.01557	0.870696	1.18455
ebi-a-GCST90001486	finngen_R9_CHIRBIL_PRIM	outcome	|| id:ebi-a-GCST90001486	Weighted mode	18	0.00718135	0.070137	0.919645	-0.130287	0.14465	1.00721	0.877843	1.15563
ebi-a-GCST90001493	finngen_R9_CHIRBIL_PRIM	outcome	|| id:ebi-a-GCST90001493	Inverse variance weighted (multiplicative random effects)	70	-0.0328761	0.0370184	0.374487	-0.105432	0.0396801	0.967658	0.899935	1.04048
ebi-a-GCST90001493	finngen_R9_CHIRBIL_PRIM	outcome	|| id:ebi-a-GCST90001493	MR Egger	70	-0.046199	0.0479569	0.338789	-0.140195	0.0477966	0.954852	0.869189	1.04896
ebi-a-GCST90001493	finngen_R9_CHIRBIL_PRIM	outcome	|| id:ebi-a-GCST90001493	Weighted median	70	0.0279889	0.0532413	0.599098	-0.0763641	0.132342	1.02838	0.926479	1.1415
ebi-a-GCST90001493	finngen_R9_CHIRBIL_PRIM	outcome	|| id:ebi-a-GCST90001493	Weighted mode	70	0.0228933	0.0445987	0.609368	-0.0645201	0.110307	1.02316	0.937517	1.11662
ebi-a-GCST90001499	finngen_R9_CHIRBIL_PRIM	outcome	|| id:ebi-a-GCST90001499	Inverse variance weighted	68	0.0339886	0.0357077	0.34117	-0.0359985	0.103976	1.03457	0.964642	1.10957
ebi-a-GCST90001499	finngen_R9_CHIRBIL_PRIM	outcome	|| id:ebi-a-GCST90001499	MR Egger	68	0.0442835	0.0459888	0.339102	-0.0458544	0.134421	1.04528	0.955181	1.14387
ebi-a-GCST90001499	finngen_R9_CHIRBIL_PRIM	outcome	|| id:ebi-a-GCST90001499	Weighted median	68	-0.0279253	0.0533266	0.600512	-0.132445	0.0765948	0.972461	0.875951	1.0796
ebi-a-GCST90001499	finngen_R9_CHIRBIL_PRIM	outcome	|| id:ebi-a-GCST90001499	Weighted mode	68	-0.0248029	0.0465983	0.596299	-0.116136	0.0665297	0.975502	0.890355	1.06879
ebi-a-GCST90001502	finngen_R9_CHIRBIL_PRIM	outcome	|| id:ebi-a-GCST90001502	Inverse variance weighted (multiplicative random effects)	99	-0.0127114	0.0140004	0.363914	-0.0401522	0.0147294	0.987369	0.960643	1.01484
ebi-a-GCST90001502	finngen_R9_CHIRBIL_PRIM	outcome	|| id:ebi-a-GCST90001502	MR Egger	99	-0.015379	0.0155723	0.325812	-0.0459008	0.0151427	0.984739	0.955137	1.01526
ebi-a-GCST90001502	finngen_R9_CHIRBIL_PRIM	outcome	|| id:ebi-a-GCST90001502	Weighted median	99	-0.00894233	0.0175376	0.610126	-0.0433161	0.0254314	0.991098	0.957609	1.02576
ebi-a-GCST90001502	finngen_R9_CHIRBIL_PRIM	outcome	|| id:ebi-a-GCST90001502	Weighted mode	99	-0.00361596	0.0140881	0.797974	-0.0312287	0.0239968	0.996391	0.969254	1.02429
ebi-a-GCST90001537	finngen_R9_CHIRBIL_PRIM	outcome	|| id:ebi-a-GCST90001537	Inverse variance weighted	26	0.0135874	0.0797704	0.864749	-0.142763	0.169937	1.01368	0.86696	1.18523
ebi-a-GCST90001537	finngen_R9_CHIRBIL_PRIM	outcome	|| id:ebi-a-GCST90001537	MR Egger	26	-0.0572926	0.109618	0.606004	-0.272143	0.157558	0.944318	0.761745	1.17065
ebi-a-GCST90001537	finngen_R9_CHIRBIL_PRIM	outcome	|| id:ebi-a-GCST90001537	Weighted median	26	-0.00331373	0.100314	0.973648	-0.199929	0.193302	0.996692	0.818789	1.21325
ebi-a-GCST90001537	finngen_R9_CHIRBIL_PRIM	outcome	|| id:ebi-a-GCST90001537	Weighted mode	26	0.0167693	0.0878304	0.850124	-0.155378	0.188917	1.01691	0.856091	1.20794
ebi-a-GCST90001562	finngen_R9_CHIRBIL_PRIM	outcome	|| id:ebi-a-GCST90001562	Inverse variance weighted (multiplicative random effects)	47	-0.0110204	0.0153171	0.471845	-0.041042	0.0190012	0.98904	0.959789	1.01918
ebi-a-GCST90001562	finngen_R9_CHIRBIL_PRIM	outcome	|| id:ebi-a-GCST90001562	MR Egger	47	-0.0152576	0.0164853	0.359629	-0.0475687	0.0170536	0.984858	0.953545	1.0172
ebi-a-GCST90001562	finngen_R9_CHIRBIL_PRIM	outcome	|| id:ebi-a-GCST90001562	Weighted median	47	-0.0280067	0.0184219	0.128437	-0.0641137	0.00810023	0.972382	0.937898	1.00813
ebi-a-GCST90001562	finngen_R9_CHIRBIL_PRIM	outcome	|| id:ebi-a-GCST90001562	Weighted mode	47	-0.0135558	0.0136525	0.325945	-0.0403146	0.0132031	0.986536	0.960487	1.01329
ebi-a-GCST90001575	finngen_R9_CHIRBIL_PRIM	outcome	|| id:ebi-a-GCST90001575	Inverse variance weighted (multiplicative random effects)	39	-0.0272433	0.0746171	0.715031	-0.173493	0.119006	0.973124	0.840723	1.12638
ebi-a-GCST90001575	finngen_R9_CHIRBIL_PRIM	outcome	|| id:ebi-a-GCST90001575	MR Egger	39	-0.0767692	0.108257	0.482685	-0.288954	0.135415	0.926104	0.749047	1.14501
ebi-a-GCST90001575	finngen_R9_CHIRBIL_PRIM	outcome	|| id:ebi-a-GCST90001575	Weighted median	39	-0.0499431	0.10437	0.632282	-0.254509	0.154623	0.951284	0.775297	1.16722
ebi-a-GCST90001575	finngen_R9_CHIRBIL_PRIM	outcome	|| id:ebi-a-GCST90001575	Weighted mode	39	-0.0583721	0.0906483	0.523482	-0.236043	0.119299	0.943299	0.789747	1.12671
ebi-a-GCST90001620	finngen_R9_CHIRBIL_PRIM	outcome	|| id:ebi-a-GCST90001620	Inverse variance weighted	49	0.089613	0.0470707	0.0569365	-0.00264546	0.181872	1.09375	0.997358	1.19946
ebi-a-GCST90001620	finngen_R9_CHIRBIL_PRIM	outcome	|| id:ebi-a-GCST90001620	MR Egger	49	0.182175	0.0719197	0.0147046	0.0412124	0.323138	1.19982	1.04207	1.38146
ebi-a-GCST90001620	finngen_R9_CHIRBIL_PRIM	outcome	|| id:ebi-a-GCST90001620	Weighted median	49	0.126109	0.0751242	0.0932157	-0.0211344	0.273353	1.13441	0.979087	1.31436
ebi-a-GCST90001620	finngen_R9_CHIRBIL_PRIM	outcome	|| id:ebi-a-GCST90001620	Weighted mode	49	0.143737	0.0770674	0.0682894	-0.00731518	0.294789	1.15458	0.992712	1.34284
ebi-a-GCST90001629	finngen_R9_CHIRBIL_PRIM	outcome	|| id:ebi-a-GCST90001629	Inverse variance weighted	54	-0.0150008	0.0590524	0.799476	-0.130744	0.100742	0.985111	0.877443	1.10599
ebi-a-GCST90001629	finngen_R9_CHIRBIL_PRIM	outcome	|| id:ebi-a-GCST90001629	MR Egger	54	0.0528446	0.0997217	0.598422	-0.14261	0.248299	1.05427	0.867092	1.28184
ebi-a-GCST90001629	finngen_R9_CHIRBIL_PRIM	outcome	|| id:ebi-a-GCST90001629	Weighted median	54	-0.0324595	0.0817278	0.691245	-0.192646	0.127727	0.968062	0.824774	1.13624
ebi-a-GCST90001629	finngen_R9_CHIRBIL_PRIM	outcome	|| id:ebi-a-GCST90001629	Weighted mode	54	-0.0191145	0.0819791	0.816533	-0.179793	0.141565	0.981067	0.835443	1.15207
ebi-a-GCST90001638	finngen_R9_CHIRBIL_PRIM	outcome	|| id:ebi-a-GCST90001638	Inverse variance weighted	56	-0.118481	0.0676859	0.0800412	-0.251145	0.0141838	0.888269	0.77791	1.01428
ebi-a-GCST90001638	finngen_R9_CHIRBIL_PRIM	outcome	|| id:ebi-a-GCST90001638	MR Egger	56	-0.108855	0.14207	0.446888	-0.387312	0.169602	0.89686	0.678879	1.18483
ebi-a-GCST90001638	finngen_R9_CHIRBIL_PRIM	outcome	|| id:ebi-a-GCST90001638	Weighted median	56	-0.112455	0.0985171	0.253673	-0.305548	0.080639	0.893638	0.73672	1.08398
ebi-a-GCST90001638	finngen_R9_CHIRBIL_PRIM	outcome	|| id:ebi-a-GCST90001638	Weighted mode	56	-0.100196	0.136731	0.466794	-0.36819	0.167797	0.90466	0.691986	1.1827
ebi-a-GCST90001654	finngen_R9_CHIRBIL_PRIM	outcome	|| id:ebi-a-GCST90001654	Inverse variance weighted	38	-0.0384909	0.0740449	0.603181	-0.183619	0.106637	0.96224	0.832253	1.11253
ebi-a-GCST90001654	finngen_R9_CHIRBIL_PRIM	outcome	|| id:ebi-a-GCST90001654	MR Egger	38	-0.026409	0.112702	0.81606	-0.247305	0.194487	0.973937	0.780902	1.21469
ebi-a-GCST90001654	finngen_R9_CHIRBIL_PRIM	outcome	|| id:ebi-a-GCST90001654	Weighted median	38	-0.0184505	0.095658	0.847053	-0.20594	0.169039	0.981719	0.813882	1.18417
ebi-a-GCST90001654	finngen_R9_CHIRBIL_PRIM	outcome	|| id:ebi-a-GCST90001654	Weighted mode	38	-0.00526609	0.0877988	0.952495	-0.177352	0.16682	0.994748	0.837485	1.18154
ebi-a-GCST90001680	finngen_R9_CHIRBIL_PRIM	outcome	|| id:ebi-a-GCST90001680	Inverse variance weighted	24	0.074084	0.0868131	0.393452	-0.0960697	0.244238	1.0769	0.908401	1.27665
ebi-a-GCST90001680	finngen_R9_CHIRBIL_PRIM	outcome	|| id:ebi-a-GCST90001680	MR Egger	24	0.129836	0.145133	0.380683	-0.154624	0.414297	1.13864	0.856737	1.51331
ebi-a-GCST90001680	finngen_R9_CHIRBIL_PRIM	outcome	|| id:ebi-a-GCST90001680	Weighted median	24	0.0282246	0.12051	0.814822	-0.207976	0.264425	1.02863	0.812227	1.30268
ebi-a-GCST90001680	finngen_R9_CHIRBIL_PRIM	outcome	|| id:ebi-a-GCST90001680	Weighted mode	24	0.0672648	0.125967	0.598473	-0.17963	0.31416	1.06958	0.835579	1.36911
ebi-a-GCST90001760	finngen_R9_CHIRBIL_PRIM	outcome	|| id:ebi-a-GCST90001760	Inverse variance weighted (multiplicative random effects)	54	-0.0613745	0.0787838	0.435965	-0.215791	0.0930418	0.940471	0.805904	1.09751
ebi-a-GCST90001760	finngen_R9_CHIRBIL_PRIM	outcome	|| id:ebi-a-GCST90001760	MR Egger	54	0.0243364	0.117937	0.837322	-0.20682	0.255492	1.02463	0.813166	1.2911
ebi-a-GCST90001760	finngen_R9_CHIRBIL_PRIM	outcome	|| id:ebi-a-GCST90001760	Weighted median	54	0.0160788	0.0905151	0.859008	-0.161331	0.193488	1.01621	0.85101	1.21348
ebi-a-GCST90001760	finngen_R9_CHIRBIL_PRIM	outcome	|| id:ebi-a-GCST90001760	Weighted mode	54	0.0169737	0.0752382	0.822381	-0.130493	0.164441	1.01712	0.877662	1.17873
ebi-a-GCST90001764	finngen_R9_CHIRBIL_PRIM	outcome	|| id:ebi-a-GCST90001764	Inverse variance weighted	3	-0.0534331	0.168652	0.751376	-0.38399	0.277124	0.947969	0.681138	1.31933
ebi-a-GCST90001764	finngen_R9_CHIRBIL_PRIM	outcome	|| id:ebi-a-GCST90001764	MR Egger	3	0.0475002	0.214845	0.861477	-0.373595	0.468595	1.04865	0.688256	1.59775
ebi-a-GCST90001764	finngen_R9_CHIRBIL_PRIM	outcome	|| id:ebi-a-GCST90001764	Weighted median	3	-0.0217095	0.188466	0.908294	-0.391103	0.347684	0.978524	0.676311	1.41578
ebi-a-GCST90001764	finngen_R9_CHIRBIL_PRIM	outcome	|| id:ebi-a-GCST90001764	Weighted mode	3	-0.0023422	0.189884	0.991278	-0.374515	0.36983	0.997661	0.687623	1.44749
ebi-a-GCST90001774	finngen_R9_CHIRBIL_PRIM	outcome	|| id:ebi-a-GCST90001774	Inverse variance weighted	24	-0.00158659	0.0945184	0.986607	-0.186843	0.18367	0.998415	0.829574	1.20162
ebi-a-GCST90001774	finngen_R9_CHIRBIL_PRIM	outcome	|| id:ebi-a-GCST90001774	MR Egger	24	-0.0572392	0.177974	0.750779	-0.406067	0.291589	0.944368	0.666265	1.33855
ebi-a-GCST90001774	finngen_R9_CHIRBIL_PRIM	outcome	|| id:ebi-a-GCST90001774	Weighted median	24	-0.031156	0.127609	0.807113	-0.28127	0.218958	0.969324	0.754825	1.24478
ebi-a-GCST90001774	finngen_R9_CHIRBIL_PRIM	outcome	|| id:ebi-a-GCST90001774	Weighted mode	24	0.086598	0.200356	0.669606	-0.306099	0.479295	1.09046	0.736314	1.61494
ebi-a-GCST90001786	finngen_R9_CHIRBIL_PRIM	outcome	|| id:ebi-a-GCST90001786	Inverse variance weighted	26	-0.0100674	0.104806	0.923475	-0.215487	0.195352	0.989983	0.806149	1.21574
ebi-a-GCST90001786	finngen_R9_CHIRBIL_PRIM	outcome	|| id:ebi-a-GCST90001786	MR Egger	26	0.371003	0.214221	0.0961324	-0.0488698	0.790875	1.44919	0.952305	2.20533
ebi-a-GCST90001786	finngen_R9_CHIRBIL_PRIM	outcome	|| id:ebi-a-GCST90001786	Weighted median	26	0.0773183	0.133849	0.5635	-0.185027	0.339663	1.08039	0.831082	1.40447
ebi-a-GCST90001786	finngen_R9_CHIRBIL_PRIM	outcome	|| id:ebi-a-GCST90001786	Weighted mode	26	0.160118	0.19299	0.414577	-0.218142	0.538378	1.17365	0.804011	1.71323
ebi-a-GCST90001790	finngen_R9_CHIRBIL_PRIM	outcome	|| id:ebi-a-GCST90001790	Inverse variance weighted	41	0.130636	0.0539072	0.0153778	0.0249783	0.236294	1.13955	1.02529	1.26655
ebi-a-GCST90001790	finngen_R9_CHIRBIL_PRIM	outcome	|| id:ebi-a-GCST90001790	MR Egger	41	0.174852	0.0799733	0.0348535	0.018104	0.331599	1.19107	1.01827	1.39319
ebi-a-GCST90001790	finngen_R9_CHIRBIL_PRIM	outcome	|| id:ebi-a-GCST90001790	Weighted median	41	0.179687	0.0820161	0.0284607	0.0189356	0.340439	1.19684	1.01912	1.40556
ebi-a-GCST90001790	finngen_R9_CHIRBIL_PRIM	outcome	|| id:ebi-a-GCST90001790	Weighted mode	41	0.180225	0.0758789	0.0224235	0.0315024	0.328948	1.19749	1.032	1.38951
ebi-a-GCST90001808	finngen_R9_CHIRBIL_PRIM	outcome	|| id:ebi-a-GCST90001808	Inverse variance weighted	88	0.126386	0.0475117	0.00781162	0.0332632	0.219509	1.13472	1.03382	1.24546
ebi-a-GCST90001808	finngen_R9_CHIRBIL_PRIM	outcome	|| id:ebi-a-GCST90001808	MR Egger	88	0.160832	0.109735	0.146393	-0.0542486	0.375914	1.17449	0.947197	1.45632
ebi-a-GCST90001808	finngen_R9_CHIRBIL_PRIM	outcome	|| id:ebi-a-GCST90001808	Weighted median	88	0.193431	0.0696199	0.00546308	0.0569755	0.329886	1.21341	1.05863	1.39081
ebi-a-GCST90001808	finngen_R9_CHIRBIL_PRIM	outcome	|| id:ebi-a-GCST90001808	Weighted mode	88	0.250479	0.0771409	0.00165706	0.0992833	0.401676	1.28464	1.10438	1.49433
ebi-a-GCST90001810	finngen_R9_CHIRBIL_PRIM	outcome	|| id:ebi-a-GCST90001810	Inverse variance weighted	18	0.00154615	0.0709851	0.982622	-0.137585	0.140677	1.00155	0.871461	1.15105
ebi-a-GCST90001810	finngen_R9_CHIRBIL_PRIM	outcome	|| id:ebi-a-GCST90001810	MR Egger	18	0.0674222	0.128447	0.606848	-0.184334	0.319178	1.06975	0.831658	1.376
ebi-a-GCST90001810	finngen_R9_CHIRBIL_PRIM	outcome	|| id:ebi-a-GCST90001810	Weighted median	18	0.0475998	0.0966377	0.622323	-0.14181	0.23701	1.04875	0.867786	1.26745
ebi-a-GCST90001810	finngen_R9_CHIRBIL_PRIM	outcome	|| id:ebi-a-GCST90001810	Weighted mode	18	0.0179135	0.114373	0.877387	-0.206257	0.242084	1.01807	0.813624	1.2739
ebi-a-GCST90001811	finngen_R9_CHIRBIL_PRIM	outcome	|| id:ebi-a-GCST90001811	Inverse variance weighted	21	-0.0162629	0.101618	0.87285	-0.215435	0.182909	0.983869	0.806191	1.20071
ebi-a-GCST90001811	finngen_R9_CHIRBIL_PRIM	outcome	|| id:ebi-a-GCST90001811	MR Egger	21	-0.274571	0.155629	0.0937585	-0.579604	0.0304613	0.759898	0.56012	1.03093
ebi-a-GCST90001811	finngen_R9_CHIRBIL_PRIM	outcome	|| id:ebi-a-GCST90001811	Weighted median	21	-0.209773	0.12027	0.0811268	-0.445501	0.025956	0.810769	0.640503	1.0263
ebi-a-GCST90001811	finngen_R9_CHIRBIL_PRIM	outcome	|| id:ebi-a-GCST90001811	Weighted mode	21	-0.221692	0.14044	0.130125	-0.496955	0.0535704	0.801162	0.608381	1.05503
ebi-a-GCST90001812	finngen_R9_CHIRBIL_PRIM	outcome	|| id:ebi-a-GCST90001812	Inverse variance weighted	23	-0.0655796	0.0698894	0.348073	-0.202563	0.0714037	0.936524	0.816635	1.07401
ebi-a-GCST90001812	finngen_R9_CHIRBIL_PRIM	outcome	|| id:ebi-a-GCST90001812	MR Egger	23	-0.0766664	0.107233	0.482514	-0.286844	0.133511	0.926199	0.750629	1.14283
ebi-a-GCST90001812	finngen_R9_CHIRBIL_PRIM	outcome	|| id:ebi-a-GCST90001812	Weighted median	23	-0.0962835	0.112888	0.393708	-0.317544	0.124977	0.908206	0.727935	1.13312
ebi-a-GCST90001812	finngen_R9_CHIRBIL_PRIM	outcome	|| id:ebi-a-GCST90001812	Weighted mode	23	-0.133167	0.111482	0.244994	-0.351672	0.0853369	0.875319	0.703511	1.08908
ebi-a-GCST90001815	finngen_R9_CHIRBIL_PRIM	outcome	|| id:ebi-a-GCST90001815	Inverse variance weighted	32	-0.00961737	0.0428646	0.822472	-0.0936321	0.0743973	0.990429	0.910618	1.07723
ebi-a-GCST90001815	finngen_R9_CHIRBIL_PRIM	outcome	|| id:ebi-a-GCST90001815	MR Egger	32	-0.0285294	0.0536292	0.598661	-0.133643	0.0765838	0.971874	0.874903	1.07959
ebi-a-GCST90001815	finngen_R9_CHIRBIL_PRIM	outcome	|| id:ebi-a-GCST90001815	Weighted median	32	-0.0129794	0.0597695	0.828086	-0.130128	0.104169	0.987105	0.877983	1.10979
ebi-a-GCST90001815	finngen_R9_CHIRBIL_PRIM	outcome	|| id:ebi-a-GCST90001815	Weighted mode	32	-0.0209866	0.0476058	0.662387	-0.114294	0.0723208	0.979232	0.891996	1.075
ebi-a-GCST90001819	finngen_R9_CHIRBIL_PRIM	outcome	|| id:ebi-a-GCST90001819	Inverse variance weighted	36	-0.0320511	0.0608691	0.5985	-0.151354	0.0872523	0.968457	0.859543	1.09117
ebi-a-GCST90001819	finngen_R9_CHIRBIL_PRIM	outcome	|| id:ebi-a-GCST90001819	MR Egger	36	-0.035099	0.0998505	0.727371	-0.230806	0.160608	0.96551	0.793893	1.17422
ebi-a-GCST90001819	finngen_R9_CHIRBIL_PRIM	outcome	|| id:ebi-a-GCST90001819	Weighted median	36	-0.0448478	0.0965952	0.642443	-0.234174	0.144479	0.956143	0.791224	1.15544
ebi-a-GCST90001819	finngen_R9_CHIRBIL_PRIM	outcome	|| id:ebi-a-GCST90001819	Weighted mode	36	-0.0600404	0.0957953	0.534885	-0.247799	0.127718	0.941727	0.780517	1.13623
ebi-a-GCST90001820	finngen_R9_CHIRBIL_PRIM	outcome	|| id:ebi-a-GCST90001820	Inverse variance weighted (multiplicative random effects)	79	-0.00504181	0.0596733	0.932667	-0.122001	0.111918	0.994971	0.885147	1.11842
ebi-a-GCST90001820	finngen_R9_CHIRBIL_PRIM	outcome	|| id:ebi-a-GCST90001820	MR Egger	79	0.116255	0.108765	0.288473	-0.0969255	0.329435	1.12328	0.907624	1.39018
ebi-a-GCST90001820	finngen_R9_CHIRBIL_PRIM	outcome	|| id:ebi-a-GCST90001820	Weighted median	79	0.104417	0.0662072	0.114767	-0.0253492	0.234183	1.11006	0.974969	1.26388
ebi-a-GCST90001820	finngen_R9_CHIRBIL_PRIM	outcome	|| id:ebi-a-GCST90001820	Weighted mode	79	0.103456	0.0609994	0.0938694	-0.0161024	0.223015	1.109	0.984027	1.24984
ebi-a-GCST90001830	finngen_R9_CHIRBIL_PRIM	outcome	|| id:ebi-a-GCST90001830	Inverse variance weighted	21	0.00436831	0.092332	0.962265	-0.176602	0.185339	1.00438	0.838113	1.20363
ebi-a-GCST90001830	finngen_R9_CHIRBIL_PRIM	outcome	|| id:ebi-a-GCST90001830	MR Egger	21	-0.0502066	0.142936	0.729264	-0.330361	0.229948	0.951033	0.718664	1.25853
ebi-a-GCST90001830	finngen_R9_CHIRBIL_PRIM	outcome	|| id:ebi-a-GCST90001830	Weighted median	21	0.0122182	0.113914	0.914584	-0.211054	0.23549	1.01229	0.80973	1.26553
ebi-a-GCST90001830	finngen_R9_CHIRBIL_PRIM	outcome	|| id:ebi-a-GCST90001830	Weighted mode	21	0.0132007	0.101613	0.897934	-0.18596	0.212362	1.01329	0.830306	1.2366
ebi-a-GCST90001838	finngen_R9_CHIRBIL_PRIM	outcome	|| id:ebi-a-GCST90001838	Inverse variance weighted	80	0.0733107	0.0378435	0.0527199	-0.000862529	0.147484	1.07606	0.999138	1.15891
ebi-a-GCST90001838	finngen_R9_CHIRBIL_PRIM	outcome	|| id:ebi-a-GCST90001838	MR Egger	80	0.138593	0.0758049	0.07133	-0.00998464	0.28717	1.14866	0.990065	1.33265
ebi-a-GCST90001838	finngen_R9_CHIRBIL_PRIM	outcome	|| id:ebi-a-GCST90001838	Weighted median	80	0.114251	0.0600665	0.0571619	-0.00347959	0.231981	1.12103	0.996526	1.2611
ebi-a-GCST90001838	finngen_R9_CHIRBIL_PRIM	outcome	|| id:ebi-a-GCST90001838	Weighted mode	80	0.104462	0.0685449	0.131502	-0.0298857	0.23881	1.11011	0.970557	1.26974
ebi-a-GCST90001845	finngen_R9_CHIRBIL_PRIM	outcome	|| id:ebi-a-GCST90001845	Inverse variance weighted	64	0.0886827	0.0472794	0.0606944	-0.00398494	0.18135	1.09273	0.996023	1.19884
ebi-a-GCST90001845	finngen_R9_CHIRBIL_PRIM	outcome	|| id:ebi-a-GCST90001845	MR Egger	64	0.10514	0.0832391	0.211278	-0.0580083	0.268289	1.11087	0.943642	1.30773
ebi-a-GCST90001845	finngen_R9_CHIRBIL_PRIM	outcome	|| id:ebi-a-GCST90001845	Weighted median	64	0.0800423	0.0717492	0.2646	-0.0605861	0.220671	1.08333	0.941213	1.24691
ebi-a-GCST90001845	finngen_R9_CHIRBIL_PRIM	outcome	|| id:ebi-a-GCST90001845	Weighted mode	64	0.115414	0.0729461	0.118616	-0.0275604	0.258388	1.12234	0.972816	1.29484
ebi-a-GCST90001886	finngen_R9_CHIRBIL_PRIM	outcome	|| id:ebi-a-GCST90001886	Inverse variance weighted	36	0.0382216	0.0517281	0.459972	-0.0631656	0.139609	1.03896	0.938788	1.14982
ebi-a-GCST90001886	finngen_R9_CHIRBIL_PRIM	outcome	|| id:ebi-a-GCST90001886	MR Egger	36	0.0356832	0.0733439	0.629721	-0.108071	0.179437	1.03633	0.897564	1.19654
ebi-a-GCST90001886	finngen_R9_CHIRBIL_PRIM	outcome	|| id:ebi-a-GCST90001886	Weighted median	36	0.054335	0.0737746	0.461426	-0.0902633	0.198933	1.05584	0.913691	1.2201
ebi-a-GCST90001886	finngen_R9_CHIRBIL_PRIM	outcome	|| id:ebi-a-GCST90001886	Weighted mode	36	0.0365117	0.0792285	0.647764	-0.118776	0.1918	1.03719	0.888007	1.21143
ebi-a-GCST90001910	finngen_R9_CHIRBIL_PRIM	outcome	|| id:ebi-a-GCST90001910	Inverse variance weighted (multiplicative random effects)	25	0.0274236	0.0673509	0.68388	-0.104584	0.159431	1.0278	0.900699	1.17284
ebi-a-GCST90001910	finngen_R9_CHIRBIL_PRIM	outcome	|| id:ebi-a-GCST90001910	MR Egger	25	0.0432886	0.0818368	0.601899	-0.117111	0.203689	1.04424	0.889486	1.22592
ebi-a-GCST90001910	finngen_R9_CHIRBIL_PRIM	outcome	|| id:ebi-a-GCST90001910	Weighted median	25	0.0453643	0.0663728	0.494306	-0.0847265	0.175455	1.04641	0.918764	1.19179
ebi-a-GCST90001910	finngen_R9_CHIRBIL_PRIM	outcome	|| id:ebi-a-GCST90001910	Weighted mode	25	0.0390837	0.0543868	0.479311	-0.0675144	0.145682	1.03986	0.934714	1.15683
ebi-a-GCST90001937	finngen_R9_CHIRBIL_PRIM	outcome	|| id:ebi-a-GCST90001937	Inverse variance weighted (multiplicative random effects)	26	-0.179135	0.109936	0.10322	-0.39461	0.0363407	0.835993	0.673943	1.03701
ebi-a-GCST90001937	finngen_R9_CHIRBIL_PRIM	outcome	|| id:ebi-a-GCST90001937	MR Egger	26	0.0069016	0.154621	0.964767	-0.296155	0.309958	1.00693	0.743672	1.36337
ebi-a-GCST90001937	finngen_R9_CHIRBIL_PRIM	outcome	|| id:ebi-a-GCST90001937	Weighted median	26	-0.0295526	0.110828	0.789736	-0.246776	0.18767	0.97088	0.781316	1.20644
ebi-a-GCST90001937	finngen_R9_CHIRBIL_PRIM	outcome	|| id:ebi-a-GCST90001937	Weighted mode	26	-0.0341943	0.0954869	0.723271	-0.221349	0.15296	0.966384	0.801437	1.16528
ebi-a-GCST90001941	finngen_R9_CHIRBIL_PRIM	outcome	|| id:ebi-a-GCST90001941	Inverse variance weighted (multiplicative random effects)	21	-0.0633505	0.0583113	0.277293	-0.177641	0.0509396	0.938614	0.837243	1.05226
ebi-a-GCST90001941	finngen_R9_CHIRBIL_PRIM	outcome	|| id:ebi-a-GCST90001941	MR Egger	21	-0.00621615	0.066182	0.926152	-0.135933	0.123501	0.993803	0.872901	1.13145
ebi-a-GCST90001941	finngen_R9_CHIRBIL_PRIM	outcome	|| id:ebi-a-GCST90001941	Weighted median	21	-0.0508052	0.0592823	0.391442	-0.166998	0.0653881	0.950464	0.846201	1.06757
ebi-a-GCST90001941	finngen_R9_CHIRBIL_PRIM	outcome	|| id:ebi-a-GCST90001941	Weighted mode	21	-0.0412664	0.0483008	0.403022	-0.135936	0.0534032	0.959573	0.872898	1.05485
ebi-a-GCST90001948	finngen_R9_CHIRBIL_PRIM	outcome	|| id:ebi-a-GCST90001948	Inverse variance weighted (multiplicative random effects)	99	0.00348938	0.0296747	0.906395	-0.0546731	0.0616519	1.0035	0.946795	1.06359
ebi-a-GCST90001948	finngen_R9_CHIRBIL_PRIM	outcome	|| id:ebi-a-GCST90001948	MR Egger	99	0.0134018	0.0594391	0.822087	-0.103099	0.129903	1.01349	0.902038	1.13872
ebi-a-GCST90001948	finngen_R9_CHIRBIL_PRIM	outcome	|| id:ebi-a-GCST90001948	Weighted median	99	0.0479033	0.048583	0.324128	-0.0473193	0.143126	1.04907	0.953783	1.15388
ebi-a-GCST90001948	finngen_R9_CHIRBIL_PRIM	outcome	|| id:ebi-a-GCST90001948	Weighted mode	99	0.0406511	0.049262	0.411262	-0.0559025	0.137205	1.04149	0.945631	1.14706
ebi-a-GCST90001951	finngen_R9_CHIRBIL_PRIM	outcome	|| id:ebi-a-GCST90001951	Inverse variance weighted	51	0.00282589	0.0392151	0.942553	-0.0740357	0.0796875	1.00283	0.928638	1.08295
ebi-a-GCST90001951	finngen_R9_CHIRBIL_PRIM	outcome	|| id:ebi-a-GCST90001951	MR Egger	51	0.0938183	0.0780401	0.235071	-0.0591403	0.246777	1.09836	0.942575	1.27989
ebi-a-GCST90001951	finngen_R9_CHIRBIL_PRIM	outcome	|| id:ebi-a-GCST90001951	Weighted median	51	0.0574512	0.055887	0.303956	-0.0520874	0.16699	1.05913	0.949246	1.18174
ebi-a-GCST90001951	finngen_R9_CHIRBIL_PRIM	outcome	|| id:ebi-a-GCST90001951	Weighted mode	51	0.0564786	0.0541028	0.301547	-0.049563	0.16252	1.0581	0.951645	1.17647
ebi-a-GCST90001960	finngen_R9_CHIRBIL_PRIM	outcome	|| id:ebi-a-GCST90001960	Inverse variance weighted	17	-0.00874336	0.0435003	0.840702	-0.0940039	0.0765172	0.991295	0.910279	1.07952
ebi-a-GCST90001960	finngen_R9_CHIRBIL_PRIM	outcome	|| id:ebi-a-GCST90001960	MR Egger	17	-0.0314745	0.0514688	0.550008	-0.132353	0.0694043	0.969016	0.876031	1.07187
ebi-a-GCST90001960	finngen_R9_CHIRBIL_PRIM	outcome	|| id:ebi-a-GCST90001960	Weighted median	17	-0.0182867	0.0537571	0.733727	-0.123651	0.0870773	0.981879	0.883688	1.09098
ebi-a-GCST90001960	finngen_R9_CHIRBIL_PRIM	outcome	|| id:ebi-a-GCST90001960	Weighted mode	17	-0.0212138	0.0519561	0.688465	-0.123048	0.0806203	0.97901	0.884221	1.08396
ebi-a-GCST90002014	finngen_R9_CHIRBIL_PRIM	outcome	|| id:ebi-a-GCST90002014	Inverse variance weighted	29	0.0795642	0.0768367	0.300437	-0.0710357	0.230164	1.08282	0.931429	1.25881
ebi-a-GCST90002014	finngen_R9_CHIRBIL_PRIM	outcome	|| id:ebi-a-GCST90002014	MR Egger	29	0.144144	0.176364	0.420903	-0.201529	0.489817	1.15505	0.81748	1.63202
ebi-a-GCST90002014	finngen_R9_CHIRBIL_PRIM	outcome	|| id:ebi-a-GCST90002014	Weighted median	29	0.131259	0.105098	0.211697	-0.0747341	0.337251	1.14026	0.92799	1.40109
ebi-a-GCST90002014	finngen_R9_CHIRBIL_PRIM	outcome	|| id:ebi-a-GCST90002014	Weighted mode	29	0.158498	0.158895	0.327064	-0.152936	0.469932	1.17175	0.858184	1.59989
ebi-a-GCST90002032	finngen_R9_CHIRBIL_PRIM	outcome	|| id:ebi-a-GCST90002032	Inverse variance weighted	172	0.00845489	0.0260391	0.745408	-0.0425818	0.0594915	1.00849	0.958312	1.0613
ebi-a-GCST90002032	finngen_R9_CHIRBIL_PRIM	outcome	|| id:ebi-a-GCST90002032	MR Egger	172	0.0272258	0.0498999	0.586051	-0.070578	0.12503	1.0276	0.931855	1.13318
ebi-a-GCST90002032	finngen_R9_CHIRBIL_PRIM	outcome	|| id:ebi-a-GCST90002032	Weighted median	172	-0.00735289	0.0405472	0.8561	-0.0868254	0.0721196	0.992674	0.916837	1.07478
ebi-a-GCST90002032	finngen_R9_CHIRBIL_PRIM	outcome	|| id:ebi-a-GCST90002032	Weighted mode	172	-0.00439635	0.0452903	0.922784	-0.0931654	0.0843727	0.995613	0.911043	1.08803
ebi-a-GCST90002034	finngen_R9_CHIRBIL_PRIM	outcome	|| id:ebi-a-GCST90002034	Inverse variance weighted	25	0.0277395	0.0350729	0.428997	-0.0410034	0.0964823	1.02813	0.959826	1.10129
ebi-a-GCST90002034	finngen_R9_CHIRBIL_PRIM	outcome	|| id:ebi-a-GCST90002034	MR Egger	25	0.0570278	0.0429491	0.197272	-0.0271524	0.141208	1.05869	0.973213	1.15166
ebi-a-GCST90002034	finngen_R9_CHIRBIL_PRIM	outcome	|| id:ebi-a-GCST90002034	Weighted median	25	0.0386766	0.0478211	0.418644	-0.0550528	0.132406	1.03943	0.946435	1.14157
ebi-a-GCST90002034	finngen_R9_CHIRBIL_PRIM	outcome	|| id:ebi-a-GCST90002034	Weighted mode	25	0.0424797	0.0390997	0.288073	-0.0341556	0.119115	1.04339	0.966421	1.1265
ebi-a-GCST90002039	finngen_R9_CHIRBIL_PRIM	outcome	|| id:ebi-a-GCST90002039	Inverse variance weighted	54	0.0480362	0.0512046	0.348181	-0.0523248	0.148397	1.04921	0.949021	1.15997
ebi-a-GCST90002039	finngen_R9_CHIRBIL_PRIM	outcome	|| id:ebi-a-GCST90002039	MR Egger	54	0.169386	0.0902105	0.0660399	-0.00742698	0.346198	1.18458	0.992601	1.41368
ebi-a-GCST90002039	finngen_R9_CHIRBIL_PRIM	outcome	|| id:ebi-a-GCST90002039	Weighted median	54	0.127243	0.0756933	0.0927551	-0.0211154	0.275602	1.13569	0.979106	1.31732
ebi-a-GCST90002039	finngen_R9_CHIRBIL_PRIM	outcome	|| id:ebi-a-GCST90002039	Weighted mode	54	0.146645	0.0996481	0.147033	-0.0486648	0.341956	1.15794	0.9525	1.4077
ebi-a-GCST90002051	finngen_R9_CHIRBIL_PRIM	outcome	|| id:ebi-a-GCST90002051	Inverse variance weighted	17	-0.0493445	0.07585	0.515334	-0.19801	0.0993214	0.951853	0.820361	1.10442
ebi-a-GCST90002051	finngen_R9_CHIRBIL_PRIM	outcome	|| id:ebi-a-GCST90002051	MR Egger	17	0.281116	0.184932	0.149281	-0.0813507	0.643582	1.32461	0.92187	1.90329
ebi-a-GCST90002051	finngen_R9_CHIRBIL_PRIM	outcome	|| id:ebi-a-GCST90002051	Weighted median	17	-0.0644168	0.106943	0.546943	-0.274025	0.145191	0.937614	0.760313	1.15626
ebi-a-GCST90002051	finngen_R9_CHIRBIL_PRIM	outcome	|| id:ebi-a-GCST90002051	Weighted mode	17	-0.0704698	0.1886	0.713572	-0.440125	0.299186	0.931956	0.643956	1.34876
ebi-a-GCST90002053	finngen_R9_CHIRBIL_PRIM	outcome	|| id:ebi-a-GCST90002053	Inverse variance weighted	17	-0.111063	0.0466671	0.0173171	-0.202531	-0.0195958	0.894882	0.816661	0.980595
ebi-a-GCST90002053	finngen_R9_CHIRBIL_PRIM	outcome	|| id:ebi-a-GCST90002053	MR Egger	17	-0.136634	0.059061	0.0352948	-0.252394	-0.0208745	0.872289	0.776939	0.979342
ebi-a-GCST90002053	finngen_R9_CHIRBIL_PRIM	outcome	|| id:ebi-a-GCST90002053	Weighted median	17	-0.109996	0.0766604	0.151331	-0.26025	0.0402585	0.895838	0.770859	1.04108
ebi-a-GCST90002053	finngen_R9_CHIRBIL_PRIM	outcome	|| id:ebi-a-GCST90002053	Weighted mode	17	-0.107107	0.0685836	0.13792	-0.241531	0.0273172	0.89843	0.785425	1.02769
ebi-a-GCST90002066	finngen_R9_CHIRBIL_PRIM	outcome	|| id:ebi-a-GCST90002066	Inverse variance weighted (multiplicative random effects)	39	0.0391553	0.0512384	0.44476	-0.0612719	0.139583	1.03993	0.940567	1.14979
ebi-a-GCST90002066	finngen_R9_CHIRBIL_PRIM	outcome	|| id:ebi-a-GCST90002066	MR Egger	39	0.0237093	0.0676966	0.728152	-0.108976	0.156395	1.02399	0.896752	1.16929
ebi-a-GCST90002066	finngen_R9_CHIRBIL_PRIM	outcome	|| id:ebi-a-GCST90002066	Weighted median	39	-0.00284596	0.0627741	0.963839	-0.125883	0.120191	0.997158	0.881718	1.12771
ebi-a-GCST90002066	finngen_R9_CHIRBIL_PRIM	outcome	|| id:ebi-a-GCST90002066	Weighted mode	39	0.0222189	0.0485839	0.650037	-0.0730055	0.117443	1.02247	0.929596	1.12462
ebi-a-GCST90002074	finngen_R9_CHIRBIL_PRIM	outcome	|| id:ebi-a-GCST90002074	Inverse variance weighted	64	-0.0759603	0.0485327	0.117551	-0.171084	0.0191638	0.926853	0.842751	1.01935
ebi-a-GCST90002074	finngen_R9_CHIRBIL_PRIM	outcome	|| id:ebi-a-GCST90002074	MR Egger	64	-0.151349	0.0939333	0.112208	-0.335458	0.0327605	0.859548	0.715011	1.0333
ebi-a-GCST90002074	finngen_R9_CHIRBIL_PRIM	outcome	|| id:ebi-a-GCST90002074	Weighted median	64	-0.0989737	0.0742787	0.182708	-0.24456	0.0466125	0.905766	0.783049	1.04772
ebi-a-GCST90002074	finngen_R9_CHIRBIL_PRIM	outcome	|| id:ebi-a-GCST90002074	Weighted mode	64	-0.170273	0.0945535	0.0765203	-0.355597	0.0150524	0.843435	0.700755	1.01517
ebi-a-GCST90002082	finngen_R9_CHIRBIL_PRIM	outcome	|| id:ebi-a-GCST90002082	Inverse variance weighted	23	0.00484104	0.0737561	0.947668	-0.139721	0.149403	1.00485	0.869601	1.16114
ebi-a-GCST90002082	finngen_R9_CHIRBIL_PRIM	outcome	|| id:ebi-a-GCST90002082	MR Egger	23	-0.0140921	0.0927475	0.880684	-0.195877	0.167693	0.986007	0.822113	1.18257
ebi-a-GCST90002082	finngen_R9_CHIRBIL_PRIM	outcome	|| id:ebi-a-GCST90002082	Weighted median	23	-0.0131131	0.0976164	0.893139	-0.204441	0.178215	0.986972	0.815103	1.19508
ebi-a-GCST90002082	finngen_R9_CHIRBIL_PRIM	outcome	|| id:ebi-a-GCST90002082	Weighted mode	23	-0.0107775	0.0772987	0.890382	-0.162283	0.140728	0.98928	0.850201	1.15111
ebi-a-GCST90002111	finngen_R9_CHIRBIL_PRIM	outcome	|| id:ebi-a-GCST90002111	Inverse variance weighted (multiplicative random effects)	77	-0.0998638	0.0532902	0.0609357	-0.204313	0.004585	0.904961	0.815208	1.0046
ebi-a-GCST90002111	finngen_R9_CHIRBIL_PRIM	outcome	|| id:ebi-a-GCST90002111	MR Egger	77	-0.199795	0.141433	0.161896	-0.477004	0.077414	0.818899	0.62064	1.08049
ebi-a-GCST90002111	finngen_R9_CHIRBIL_PRIM	outcome	|| id:ebi-a-GCST90002111	Weighted median	77	-0.0906588	0.0635419	0.153651	-0.215201	0.0338834	0.913329	0.806379	1.03446
ebi-a-GCST90002111	finngen_R9_CHIRBIL_PRIM	outcome	|| id:ebi-a-GCST90002111	Weighted mode	77	-0.0617204	0.0985271	0.532909	-0.254833	0.131393	0.940146	0.775046	1.14042
ebi-a-GCST90001405	finngen_R9_CHIRBIL_PRIM	outcome	|| id:ebi-a-GCST90001405	Inverse variance weighted	25	0.0255397	0.0476978	0.592341	-0.0679481	0.119027	1.02587	0.934309	1.1264
ebi-a-GCST90001405	finngen_R9_CHIRBIL_PRIM	outcome	|| id:ebi-a-GCST90001405	MR Egger	25	0.061075	0.0558986	0.285881	-0.0484863	0.170636	1.06298	0.95267	1.18606
ebi-a-GCST90001405	finngen_R9_CHIRBIL_PRIM	outcome	|| id:ebi-a-GCST90001405	Weighted median	25	0.0662124	0.0640534	0.301274	-0.0593323	0.191757	1.06845	0.942394	1.21138
ebi-a-GCST90001405	finngen_R9_CHIRBIL_PRIM	outcome	|| id:ebi-a-GCST90001405	Weighted mode	25	0.0608652	0.0534729	0.266254	-0.0439417	0.165672	1.06276	0.95701	1.18019
ebi-a-GCST90001407	finngen_R9_CHIRBIL_PRIM	outcome	|| id:ebi-a-GCST90001407	Inverse variance weighted	18	0.0707371	0.0470157	0.132442	-0.0214137	0.162888	1.0733	0.978814	1.1769
ebi-a-GCST90001407	finngen_R9_CHIRBIL_PRIM	outcome	|| id:ebi-a-GCST90001407	MR Egger	18	0.0763928	0.0555139	0.187747	-0.0324145	0.1852	1.07939	0.968105	1.20346
ebi-a-GCST90001407	finngen_R9_CHIRBIL_PRIM	outcome	|| id:ebi-a-GCST90001407	Weighted median	18	0.0622159	0.0567892	0.273272	-0.049091	0.173523	1.06419	0.952095	1.18949
ebi-a-GCST90001407	finngen_R9_CHIRBIL_PRIM	outcome	|| id:ebi-a-GCST90001407	Weighted mode	18	0.062429	0.0556072	0.27718	-0.0465611	0.171419	1.06442	0.954506	1.18699
ebi-a-GCST90001409	finngen_R9_CHIRBIL_PRIM	outcome	|| id:ebi-a-GCST90001409	Inverse variance weighted	21	-0.0775001	0.0619079	0.21062	-0.19884	0.0438393	0.925427	0.819681	1.04481
ebi-a-GCST90001409	finngen_R9_CHIRBIL_PRIM	outcome	|| id:ebi-a-GCST90001409	MR Egger	21	-0.0184479	0.0736682	0.804952	-0.162838	0.125942	0.981721	0.849729	1.13422
ebi-a-GCST90001409	finngen_R9_CHIRBIL_PRIM	outcome	|| id:ebi-a-GCST90001409	Weighted median	21	-0.0363063	0.0712779	0.610498	-0.176011	0.103398	0.964345	0.838609	1.10893
ebi-a-GCST90001409	finngen_R9_CHIRBIL_PRIM	outcome	|| id:ebi-a-GCST90001409	Weighted mode	21	-0.039647	0.0691222	0.572648	-0.175127	0.0958326	0.961129	0.839351	1.10057
ebi-a-GCST90001413	finngen_R9_CHIRBIL_PRIM	outcome	|| id:ebi-a-GCST90001413	Inverse variance weighted (multiplicative random effects)	16	-0.0396855	0.0858925	0.644055	-0.208035	0.128664	0.961092	0.812179	1.13731
ebi-a-GCST90001413	finngen_R9_CHIRBIL_PRIM	outcome	|| id:ebi-a-GCST90001413	MR Egger	16	-0.0632226	0.110489	0.576255	-0.27978	0.153335	0.938735	0.75595	1.16572
ebi-a-GCST90001413	finngen_R9_CHIRBIL_PRIM	outcome	|| id:ebi-a-GCST90001413	Weighted median	16	0.0545527	0.101624	0.591399	-0.14463	0.253735	1.05607	0.865342	1.28883
ebi-a-GCST90001413	finngen_R9_CHIRBIL_PRIM	outcome	|| id:ebi-a-GCST90001413	Weighted mode	16	0.133253	0.107268	0.233217	-0.076992	0.343499	1.14254	0.925897	1.40987
ebi-a-GCST90001425	finngen_R9_CHIRBIL_PRIM	outcome	|| id:ebi-a-GCST90001425	Inverse variance weighted	30	0.0338252	0.062251	0.586876	-0.0881867	0.155837	1.0344	0.91559	1.16864
ebi-a-GCST90001425	finngen_R9_CHIRBIL_PRIM	outcome	|| id:ebi-a-GCST90001425	MR Egger	30	0.0165984	0.078769	0.83463	-0.137789	0.170986	1.01674	0.871283	1.18647
ebi-a-GCST90001425	finngen_R9_CHIRBIL_PRIM	outcome	|| id:ebi-a-GCST90001425	Weighted median	30	0.0654812	0.0785436	0.404454	-0.0884642	0.219427	1.06767	0.915336	1.24536
ebi-a-GCST90001425	finngen_R9_CHIRBIL_PRIM	outcome	|| id:ebi-a-GCST90001425	Weighted mode	30	0.0639762	0.0717037	0.379613	-0.076563	0.204515	1.06607	0.926295	1.22693
ebi-a-GCST90001429	finngen_R9_CHIRBIL_PRIM	outcome	|| id:ebi-a-GCST90001429	Inverse variance weighted	24	-0.0138084	0.0846182	0.870373	-0.17966	0.152043	0.986287	0.835554	1.16421
ebi-a-GCST90001429	finngen_R9_CHIRBIL_PRIM	outcome	|| id:ebi-a-GCST90001429	MR Egger	24	-0.0499855	0.124987	0.693067	-0.294959	0.194988	0.951243	0.744562	1.2153
ebi-a-GCST90001429	finngen_R9_CHIRBIL_PRIM	outcome	|| id:ebi-a-GCST90001429	Weighted median	24	-0.0867988	0.117407	0.459724	-0.316916	0.143318	0.916862	0.728392	1.1541
ebi-a-GCST90001429	finngen_R9_CHIRBIL_PRIM	outcome	|| id:ebi-a-GCST90001429	Weighted mode	24	-0.112342	0.113245	0.33151	-0.334302	0.109619	0.893739	0.715837	1.11585
ebi-a-GCST90001432	finngen_R9_CHIRBIL_PRIM	outcome	|| id:ebi-a-GCST90001432	Inverse variance weighted	27	0.0385469	0.100129	0.700257	-0.157706	0.234799	1.0393	0.854101	1.26466
ebi-a-GCST90001432	finngen_R9_CHIRBIL_PRIM	outcome	|| id:ebi-a-GCST90001432	MR Egger	27	-0.0108594	0.218481	0.960753	-0.439082	0.417363	0.989199	0.644628	1.51795
ebi-a-GCST90001432	finngen_R9_CHIRBIL_PRIM	outcome	|| id:ebi-a-GCST90001432	Weighted median	27	-0.00923097	0.131185	0.943902	-0.266353	0.247891	0.990812	0.766169	1.28132
ebi-a-GCST90001432	finngen_R9_CHIRBIL_PRIM	outcome	|| id:ebi-a-GCST90001432	Weighted mode	27	-0.0168009	0.183686	0.927824	-0.376825	0.343223	0.983339	0.686036	1.40948
ebi-a-GCST90001459	finngen_R9_CHIRBIL_PRIM	outcome	|| id:ebi-a-GCST90001459	Inverse variance weighted (multiplicative random effects)	50	0.149206	0.071743	0.0375499	0.00859008	0.289823	1.16091	1.00863	1.33619
ebi-a-GCST90001459	finngen_R9_CHIRBIL_PRIM	outcome	|| id:ebi-a-GCST90001459	MR Egger	50	0.302271	0.149738	0.0491266	0.00878578	0.595757	1.35293	1.00882	1.8144
ebi-a-GCST90001459	finngen_R9_CHIRBIL_PRIM	outcome	|| id:ebi-a-GCST90001459	Weighted median	50	0.261736	0.100151	0.00896442	0.0654396	0.458032	1.29918	1.06763	1.58096
ebi-a-GCST90001459	finngen_R9_CHIRBIL_PRIM	outcome	|| id:ebi-a-GCST90001459	Weighted mode	50	0.183257	0.132443	0.172733	-0.076332	0.442846	1.20112	0.926509	1.55713
ebi-a-GCST90001460	finngen_R9_CHIRBIL_PRIM	outcome	|| id:ebi-a-GCST90001460	Inverse variance weighted	30	-0.00109114	0.0490419	0.982249	-0.0972133	0.095031	0.998909	0.907362	1.09969
ebi-a-GCST90001460	finngen_R9_CHIRBIL_PRIM	outcome	|| id:ebi-a-GCST90001460	MR Egger	30	-0.0781767	0.0601981	0.204656	-0.196165	0.0398115	0.924801	0.821877	1.04061
ebi-a-GCST90001460	finngen_R9_CHIRBIL_PRIM	outcome	|| id:ebi-a-GCST90001460	Weighted median	30	0.0198918	0.066038	0.763248	-0.109543	0.149326	1.02009	0.896244	1.16105
ebi-a-GCST90001460	finngen_R9_CHIRBIL_PRIM	outcome	|| id:ebi-a-GCST90001460	Weighted mode	30	-0.0175922	0.0684501	0.798988	-0.151754	0.11657	0.982562	0.859199	1.12364
ebi-a-GCST90001494	finngen_R9_CHIRBIL_PRIM	outcome	|| id:ebi-a-GCST90001494	Inverse variance weighted	39	-0.0544065	0.0408821	0.18325	-0.134535	0.0257224	0.947047	0.874122	1.02606
ebi-a-GCST90001494	finngen_R9_CHIRBIL_PRIM	outcome	|| id:ebi-a-GCST90001494	MR Egger	39	-0.0410993	0.050966	0.425162	-0.140993	0.0587941	0.959734	0.868496	1.06056
ebi-a-GCST90001494	finngen_R9_CHIRBIL_PRIM	outcome	|| id:ebi-a-GCST90001494	Weighted median	39	0.0202477	0.0552417	0.713971	-0.0880261	0.128521	1.02045	0.915737	1.13715
ebi-a-GCST90001494	finngen_R9_CHIRBIL_PRIM	outcome	|| id:ebi-a-GCST90001494	Weighted mode	39	0.0215735	0.0568766	0.706574	-0.0899047	0.133052	1.02181	0.914018	1.14231
ebi-a-GCST90001509	finngen_R9_CHIRBIL_PRIM	outcome	|| id:ebi-a-GCST90001509	Inverse variance weighted (multiplicative random effects)	51	0.0155829	0.0364733	0.669204	-0.0559048	0.0870706	1.0157	0.945629	1.09097
ebi-a-GCST90001509	finngen_R9_CHIRBIL_PRIM	outcome	|| id:ebi-a-GCST90001509	MR Egger	51	0.00724544	0.0462819	0.876243	-0.0834671	0.097958	1.00727	0.919921	1.10292
ebi-a-GCST90001509	finngen_R9_CHIRBIL_PRIM	outcome	|| id:ebi-a-GCST90001509	Weighted median	51	0.0240013	0.0459656	0.60156	-0.0660913	0.114094	1.02429	0.936045	1.12086
ebi-a-GCST90001509	finngen_R9_CHIRBIL_PRIM	outcome	|| id:ebi-a-GCST90001509	Weighted mode	51	0.0141438	0.0414621	0.734438	-0.0671219	0.0954096	1.01424	0.935081	1.10011
ebi-a-GCST90001525	finngen_R9_CHIRBIL_PRIM	outcome	|| id:ebi-a-GCST90001525	Inverse variance weighted (multiplicative random effects)	28	-0.0809556	0.0720266	0.261026	-0.222128	0.0602165	0.922235	0.800813	1.06207
ebi-a-GCST90001525	finngen_R9_CHIRBIL_PRIM	outcome	|| id:ebi-a-GCST90001525	MR Egger	28	0.108869	0.111618	0.33836	-0.109901	0.32764	1.11502	0.895923	1.38769
ebi-a-GCST90001525	finngen_R9_CHIRBIL_PRIM	outcome	|| id:ebi-a-GCST90001525	Weighted median	28	0.0145222	0.090697	0.872788	-0.163244	0.192288	1.01463	0.849384	1.21202
ebi-a-GCST90001525	finngen_R9_CHIRBIL_PRIM	outcome	|| id:ebi-a-GCST90001525	Weighted mode	28	-0.0108788	0.0971885	0.911703	-0.201368	0.179611	0.98918	0.817611	1.19675
ebi-a-GCST90001550	finngen_R9_CHIRBIL_PRIM	outcome	|| id:ebi-a-GCST90001550	Inverse variance weighted (multiplicative random effects)	25	-0.0189807	0.120392	0.874726	-0.254949	0.216987	0.981198	0.774956	1.24233
ebi-a-GCST90001550	finngen_R9_CHIRBIL_PRIM	outcome	|| id:ebi-a-GCST90001550	MR Egger	25	0.14797	0.230355	0.526994	-0.303526	0.599465	1.15948	0.738211	1.82114
ebi-a-GCST90001550	finngen_R9_CHIRBIL_PRIM	outcome	|| id:ebi-a-GCST90001550	Weighted median	25	0.0388008	0.144111	0.787744	-0.243658	0.321259	1.03956	0.783756	1.37886
ebi-a-GCST90001550	finngen_R9_CHIRBIL_PRIM	outcome	|| id:ebi-a-GCST90001550	Weighted mode	25	0.238447	0.219397	0.287909	-0.191572	0.668465	1.26928	0.82566	1.95124
ebi-a-GCST90001558	finngen_R9_CHIRBIL_PRIM	outcome	|| id:ebi-a-GCST90001558	Inverse variance weighted (multiplicative random effects)	55	-0.0359576	0.0565364	0.524771	-0.146769	0.0748537	0.964681	0.863493	1.07773
ebi-a-GCST90001558	finngen_R9_CHIRBIL_PRIM	outcome	|| id:ebi-a-GCST90001558	MR Egger	55	-0.0084097	0.0868956	0.923267	-0.178725	0.161906	0.991626	0.836336	1.17575
ebi-a-GCST90001558	finngen_R9_CHIRBIL_PRIM	outcome	|| id:ebi-a-GCST90001558	Weighted median	55	-0.0628798	0.0786117	0.423781	-0.216959	0.0911991	0.939056	0.804963	1.09549
ebi-a-GCST90001558	finngen_R9_CHIRBIL_PRIM	outcome	|| id:ebi-a-GCST90001558	Weighted mode	55	-0.0699548	0.084358	0.410608	-0.235296	0.0953869	0.932436	0.790336	1.10008
ebi-a-GCST90001565	finngen_R9_CHIRBIL_PRIM	outcome	|| id:ebi-a-GCST90001565	Inverse variance weighted	16	0.0738915	0.0965752	0.444201	-0.115396	0.263179	1.07669	0.891013	1.30106
ebi-a-GCST90001565	finngen_R9_CHIRBIL_PRIM	outcome	|| id:ebi-a-GCST90001565	MR Egger	16	0.0337871	0.126231	0.792863	-0.213625	0.281199	1.03436	0.807651	1.32472
ebi-a-GCST90001565	finngen_R9_CHIRBIL_PRIM	outcome	|| id:ebi-a-GCST90001565	Weighted median	16	0.0124704	0.122957	0.919216	-0.228525	0.253465	1.01255	0.795707	1.28848
ebi-a-GCST90001565	finngen_R9_CHIRBIL_PRIM	outcome	|| id:ebi-a-GCST90001565	Weighted mode	16	0.0143065	0.115453	0.903027	-0.211982	0.240595	1.01441	0.808979	1.27201
ebi-a-GCST90001607	finngen_R9_CHIRBIL_PRIM	outcome	|| id:ebi-a-GCST90001607	Inverse variance weighted (multiplicative random effects)	36	-0.00555958	0.123985	0.964234	-0.248569	0.23745	0.994456	0.779916	1.26801
ebi-a-GCST90001607	finngen_R9_CHIRBIL_PRIM	outcome	|| id:ebi-a-GCST90001607	MR Egger	36	-0.406909	0.422896	0.342744	-1.23579	0.421967	0.665705	0.290607	1.52496
ebi-a-GCST90001607	finngen_R9_CHIRBIL_PRIM	outcome	|| id:ebi-a-GCST90001607	Weighted median	36	-0.0594271	0.136826	0.664051	-0.327606	0.208752	0.942304	0.720647	1.23214
ebi-a-GCST90001607	finngen_R9_CHIRBIL_PRIM	outcome	|| id:ebi-a-GCST90001607	Weighted mode	36	-0.0102771	0.233729	0.965178	-0.468386	0.447832	0.989776	0.626012	1.56492
ebi-a-GCST90001615	finngen_R9_CHIRBIL_PRIM	outcome	|| id:ebi-a-GCST90001615	Inverse variance weighted (multiplicative random effects)	30	0.00380768	0.0994192	0.969449	-0.191054	0.198669	1.00381	0.826088	1.21978
ebi-a-GCST90001615	finngen_R9_CHIRBIL_PRIM	outcome	|| id:ebi-a-GCST90001615	MR Egger	30	0.0857351	0.168733	0.615356	-0.244982	0.416453	1.08952	0.782718	1.51657
ebi-a-GCST90001615	finngen_R9_CHIRBIL_PRIM	outcome	|| id:ebi-a-GCST90001615	Weighted median	30	0.0621091	0.120269	0.605563	-0.173619	0.297837	1.06408	0.840618	1.34694
ebi-a-GCST90001615	finngen_R9_CHIRBIL_PRIM	outcome	|| id:ebi-a-GCST90001615	Weighted mode	30	0.0904812	0.113654	0.432437	-0.132281	0.313243	1.0947	0.876095	1.36785
ebi-a-GCST90001621	finngen_R9_CHIRBIL_PRIM	outcome	|| id:ebi-a-GCST90001621	Inverse variance weighted	43	0.0575263	0.066764	0.388888	-0.0733312	0.188384	1.05921	0.929293	1.2073
ebi-a-GCST90001621	finngen_R9_CHIRBIL_PRIM	outcome	|| id:ebi-a-GCST90001621	MR Egger	43	0.0938879	0.119859	0.43794	-0.141035	0.328811	1.09844	0.868459	1.38932
ebi-a-GCST90001621	finngen_R9_CHIRBIL_PRIM	outcome	|| id:ebi-a-GCST90001621	Weighted median	43	0.0486522	0.100379	0.6279	-0.148091	0.245395	1.04986	0.862353	1.27813
ebi-a-GCST90001621	finngen_R9_CHIRBIL_PRIM	outcome	|| id:ebi-a-GCST90001621	Weighted mode	43	0.10362	0.127304	0.420258	-0.145895	0.353136	1.10918	0.864248	1.42353
ebi-a-GCST90001625	finngen_R9_CHIRBIL_PRIM	outcome	|| id:ebi-a-GCST90001625	Inverse variance weighted	27	-0.0330726	0.114826	0.773329	-0.258133	0.191987	0.967468	0.772493	1.21166
ebi-a-GCST90001625	finngen_R9_CHIRBIL_PRIM	outcome	|| id:ebi-a-GCST90001625	MR Egger	27	0.00920221	0.212264	0.965765	-0.406836	0.42524	1.00924	0.665754	1.52996
ebi-a-GCST90001625	finngen_R9_CHIRBIL_PRIM	outcome	|| id:ebi-a-GCST90001625	Weighted median	27	0.0071137	0.149072	0.96194	-0.285068	0.299295	1.00714	0.751963	1.34891
ebi-a-GCST90001625	finngen_R9_CHIRBIL_PRIM	outcome	|| id:ebi-a-GCST90001625	Weighted mode	27	0.101827	0.14525	0.489501	-0.182863	0.386516	1.10719	0.832882	1.47184
ebi-a-GCST90001645	finngen_R9_CHIRBIL_PRIM	outcome	|| id:ebi-a-GCST90001645	Inverse variance weighted	25	0.0535284	0.0938432	0.568405	-0.130404	0.237461	1.05499	0.877741	1.26803
ebi-a-GCST90001645	finngen_R9_CHIRBIL_PRIM	outcome	|| id:ebi-a-GCST90001645	MR Egger	25	0.0515022	0.152143	0.738048	-0.246698	0.349702	1.05285	0.781377	1.41865
ebi-a-GCST90001645	finngen_R9_CHIRBIL_PRIM	outcome	|| id:ebi-a-GCST90001645	Weighted median	25	-0.0389167	0.121955	0.749645	-0.277948	0.200114	0.961831	0.757336	1.22154
ebi-a-GCST90001645	finngen_R9_CHIRBIL_PRIM	outcome	|| id:ebi-a-GCST90001645	Weighted mode	25	0.0232937	0.112276	0.837395	-0.196767	0.243355	1.02357	0.821382	1.27552
ebi-a-GCST90001660	finngen_R9_CHIRBIL_PRIM	outcome	|| id:ebi-a-GCST90001660	Inverse variance weighted	218	0.000263117	0.0226301	0.990723	-0.044092	0.0446182	1.00026	0.956866	1.04563
ebi-a-GCST90001660	finngen_R9_CHIRBIL_PRIM	outcome	|| id:ebi-a-GCST90001660	MR Egger	218	0.0242433	0.0401954	0.547052	-0.0545398	0.103026	1.02454	0.946921	1.10852
ebi-a-GCST90001660	finngen_R9_CHIRBIL_PRIM	outcome	|| id:ebi-a-GCST90001660	Weighted median	218	0.0194774	0.0360949	0.589462	-0.0512687	0.0902234	1.01967	0.950023	1.09442
ebi-a-GCST90001660	finngen_R9_CHIRBIL_PRIM	outcome	|| id:ebi-a-GCST90001660	Weighted mode	218	0.0202365	0.0399819	0.613271	-0.0581281	0.0986011	1.02044	0.943529	1.10363
ebi-a-GCST90001697	finngen_R9_CHIRBIL_PRIM	outcome	|| id:ebi-a-GCST90001697	Inverse variance weighted	257	0.000521442	0.00094503	0.581104	-0.00133082	0.0023737	1.00052	0.99867	1.00238
ebi-a-GCST90001697	finngen_R9_CHIRBIL_PRIM	outcome	|| id:ebi-a-GCST90001697	MR Egger	257	0.000267286	0.00115206	0.816719	-0.00199075	0.00252532	1.00027	0.998011	1.00253
ebi-a-GCST90001697	finngen_R9_CHIRBIL_PRIM	outcome	|| id:ebi-a-GCST90001697	Weighted median	257	0.00147422	0.00145257	0.31015	-0.00137281	0.00432126	1.00148	0.998628	1.00433
ebi-a-GCST90001697	finngen_R9_CHIRBIL_PRIM	outcome	|| id:ebi-a-GCST90001697	Weighted mode	257	0.000305016	0.00136972	0.823959	-0.00237964	0.00298968	1.00031	0.997623	1.00299
ebi-a-GCST90001701	finngen_R9_CHIRBIL_PRIM	outcome	|| id:ebi-a-GCST90001701	Inverse variance weighted	32	0.00645041	0.0550187	0.90667	-0.101386	0.114287	1.00647	0.903584	1.12107
ebi-a-GCST90001701	finngen_R9_CHIRBIL_PRIM	outcome	|| id:ebi-a-GCST90001701	MR Egger	32	-0.0415653	0.0766581	0.591674	-0.191815	0.108684	0.959287	0.825459	1.11481
ebi-a-GCST90001701	finngen_R9_CHIRBIL_PRIM	outcome	|| id:ebi-a-GCST90001701	Weighted median	32	-0.0343168	0.0874677	0.694809	-0.205753	0.13712	0.966265	0.814034	1.14697
ebi-a-GCST90001701	finngen_R9_CHIRBIL_PRIM	outcome	|| id:ebi-a-GCST90001701	Weighted mode	32	-0.0496005	0.0714799	0.492907	-0.189701	0.0905	0.95161	0.827206	1.09472
ebi-a-GCST90001703	finngen_R9_CHIRBIL_PRIM	outcome	|| id:ebi-a-GCST90001703	Inverse variance weighted	223	0.0171829	0.0229216	0.453474	-0.0277435	0.0621093	1.01733	0.972638	1.06408
ebi-a-GCST90001703	finngen_R9_CHIRBIL_PRIM	outcome	|| id:ebi-a-GCST90001703	MR Egger	223	0.0449922	0.03935	0.254116	-0.0321338	0.122118	1.04602	0.968377	1.12989
ebi-a-GCST90001703	finngen_R9_CHIRBIL_PRIM	outcome	|| id:ebi-a-GCST90001703	Weighted median	223	0.00552438	0.0399459	0.890006	-0.0727696	0.0838183	1.00554	0.929815	1.08743
ebi-a-GCST90001703	finngen_R9_CHIRBIL_PRIM	outcome	|| id:ebi-a-GCST90001703	Weighted mode	223	0.0103451	0.043356	0.81163	-0.0746326	0.0953228	1.0104	0.928084	1.10001
ebi-a-GCST90001715	finngen_R9_CHIRBIL_PRIM	outcome	|| id:ebi-a-GCST90001715	Inverse variance weighted	228	0.0242486	0.022992	0.291583	-0.0208157	0.0693129	1.02454	0.979399	1.07177
ebi-a-GCST90001715	finngen_R9_CHIRBIL_PRIM	outcome	|| id:ebi-a-GCST90001715	MR Egger	228	0.0373569	0.0398917	0.350037	-0.0408309	0.115545	1.03806	0.959991	1.12248
ebi-a-GCST90001715	finngen_R9_CHIRBIL_PRIM	outcome	|| id:ebi-a-GCST90001715	Weighted median	228	0.00775127	0.0400837	0.846664	-0.0708128	0.0863154	1.00778	0.931636	1.09015
ebi-a-GCST90001715	finngen_R9_CHIRBIL_PRIM	outcome	|| id:ebi-a-GCST90001715	Weighted mode	228	0.0116884	0.0468364	0.803155	-0.080111	0.103488	1.01176	0.923014	1.10903
ebi-a-GCST90001725	finngen_R9_CHIRBIL_PRIM	outcome	|| id:ebi-a-GCST90001725	Inverse variance weighted	33	-0.00156912	0.0359158	0.965152	-0.0719641	0.0688258	0.998432	0.930564	1.07125
ebi-a-GCST90001725	finngen_R9_CHIRBIL_PRIM	outcome	|| id:ebi-a-GCST90001725	MR Egger	33	0.0300561	0.0431199	0.490975	-0.0544589	0.114571	1.03051	0.946997	1.12139
ebi-a-GCST90001725	finngen_R9_CHIRBIL_PRIM	outcome	|| id:ebi-a-GCST90001725	Weighted median	33	0.0251713	0.0490726	0.607993	-0.071011	0.121354	1.02549	0.931452	1.12902
ebi-a-GCST90001725	finngen_R9_CHIRBIL_PRIM	outcome	|| id:ebi-a-GCST90001725	Weighted mode	33	0.0257663	0.0398923	0.522951	-0.0524226	0.103955	1.0261	0.948928	1.10955
ebi-a-GCST90001731	finngen_R9_CHIRBIL_PRIM	outcome	|| id:ebi-a-GCST90001731	Inverse variance weighted	24	0.135042	0.0940558	0.15107	-0.0493074	0.319391	1.14458	0.951888	1.37629
ebi-a-GCST90001731	finngen_R9_CHIRBIL_PRIM	outcome	|| id:ebi-a-GCST90001731	MR Egger	24	0.138853	0.171423	0.426616	-0.197137	0.474842	1.14895	0.821078	1.60776
ebi-a-GCST90001731	finngen_R9_CHIRBIL_PRIM	outcome	|| id:ebi-a-GCST90001731	Weighted median	24	0.128799	0.138538	0.352527	-0.142736	0.400334	1.13746	0.866983	1.49232
ebi-a-GCST90001731	finngen_R9_CHIRBIL_PRIM	outcome	|| id:ebi-a-GCST90001731	Weighted mode	24	0.136826	0.209762	0.520679	-0.274308	0.547961	1.14663	0.760098	1.72972
ebi-a-GCST90001742	finngen_R9_CHIRBIL_PRIM	outcome	|| id:ebi-a-GCST90001742	Inverse variance weighted	32	-0.0450914	0.0592546	0.446671	-0.16123	0.0710476	0.95591	0.851096	1.07363
ebi-a-GCST90001742	finngen_R9_CHIRBIL_PRIM	outcome	|| id:ebi-a-GCST90001742	MR Egger	32	-0.0338909	0.0822771	0.683332	-0.195154	0.127372	0.966677	0.822708	1.13584
ebi-a-GCST90001742	finngen_R9_CHIRBIL_PRIM	outcome	|| id:ebi-a-GCST90001742	Weighted median	32	-0.0901491	0.0794443	0.256482	-0.24586	0.0655617	0.913795	0.782032	1.06776
ebi-a-GCST90001742	finngen_R9_CHIRBIL_PRIM	outcome	|| id:ebi-a-GCST90001742	Weighted mode	32	-0.065179	0.0686799	0.349948	-0.199792	0.0694336	0.9369	0.818901	1.0719
ebi-a-GCST90001761	finngen_R9_CHIRBIL_PRIM	outcome	|| id:ebi-a-GCST90001761	Inverse variance weighted (multiplicative random effects)	67	0.031934	0.0772153	0.679188	-0.119408	0.183276	1.03245	0.887446	1.20115
ebi-a-GCST90001761	finngen_R9_CHIRBIL_PRIM	outcome	|| id:ebi-a-GCST90001761	MR Egger	67	0.078562	0.139995	0.576606	-0.195828	0.352952	1.08173	0.822153	1.42326
ebi-a-GCST90001761	finngen_R9_CHIRBIL_PRIM	outcome	|| id:ebi-a-GCST90001761	Weighted median	67	0.0136442	0.0984209	0.889742	-0.179261	0.206549	1.01374	0.835888	1.22943
ebi-a-GCST90001761	finngen_R9_CHIRBIL_PRIM	outcome	|| id:ebi-a-GCST90001761	Weighted mode	67	0.00347582	0.094038	0.970627	-0.180839	0.18779	1.00348	0.83457	1.20658
ebi-a-GCST90001780	finngen_R9_CHIRBIL_PRIM	outcome	|| id:ebi-a-GCST90001780	Inverse variance weighted	39	0.0059785	0.0340588	0.860659	-0.0607767	0.0727337	1.006	0.941033	1.07544
ebi-a-GCST90001780	finngen_R9_CHIRBIL_PRIM	outcome	|| id:ebi-a-GCST90001780	MR Egger	39	-0.00834825	0.04171	0.842459	-0.0900998	0.0734033	0.991686	0.91384	1.07616
ebi-a-GCST90001780	finngen_R9_CHIRBIL_PRIM	outcome	|| id:ebi-a-GCST90001780	Weighted median	39	-0.008888	0.0473461	0.851093	-0.101686	0.0839104	0.991151	0.903313	1.08753
ebi-a-GCST90001780	finngen_R9_CHIRBIL_PRIM	outcome	|| id:ebi-a-GCST90001780	Weighted mode	39	-0.00845961	0.0396392	0.832144	-0.0861525	0.0692333	0.991576	0.917454	1.07169
ebi-a-GCST90001782	finngen_R9_CHIRBIL_PRIM	outcome	|| id:ebi-a-GCST90001782	Inverse variance weighted	35	0.0113661	0.0359748	0.752043	-0.0591445	0.0818767	1.01143	0.942571	1.08532
ebi-a-GCST90001782	finngen_R9_CHIRBIL_PRIM	outcome	|| id:ebi-a-GCST90001782	MR Egger	35	0.00598571	0.0476144	0.900723	-0.0873386	0.09931	1.006	0.916367	1.10441
ebi-a-GCST90001782	finngen_R9_CHIRBIL_PRIM	outcome	|| id:ebi-a-GCST90001782	Weighted median	35	0.013065	0.0544454	0.810357	-0.093648	0.119778	1.01315	0.910603	1.12725
ebi-a-GCST90001782	finngen_R9_CHIRBIL_PRIM	outcome	|| id:ebi-a-GCST90001782	Weighted mode	35	0.0103035	0.0476049	0.82994	-0.083002	0.103609	1.01036	0.920349	1.10917
ebi-a-GCST90001800	finngen_R9_CHIRBIL_PRIM	outcome	|| id:ebi-a-GCST90001800	Inverse variance weighted	74	0.119594	0.0424747	0.00486795	0.0363432	0.202844	1.12704	1.03701	1.22488
ebi-a-GCST90001800	finngen_R9_CHIRBIL_PRIM	outcome	|| id:ebi-a-GCST90001800	MR Egger	74	0.0926556	0.0678565	0.176359	-0.0403433	0.225654	1.09708	0.96046	1.25314
ebi-a-GCST90001800	finngen_R9_CHIRBIL_PRIM	outcome	|| id:ebi-a-GCST90001800	Weighted median	74	0.108823	0.0789919	0.168314	-0.0460016	0.263647	1.11496	0.95504	1.30167
ebi-a-GCST90001800	finngen_R9_CHIRBIL_PRIM	outcome	|| id:ebi-a-GCST90001800	Weighted mode	74	0.112686	0.0696979	0.110239	-0.0239215	0.249294	1.11928	0.976362	1.28312
ebi-a-GCST90001805	finngen_R9_CHIRBIL_PRIM	outcome	|| id:ebi-a-GCST90001805	Inverse variance weighted (multiplicative random effects)	57	0.0753852	0.0452918	0.0960254	-0.0133866	0.164157	1.0783	0.986703	1.1784
ebi-a-GCST90001805	finngen_R9_CHIRBIL_PRIM	outcome	|| id:ebi-a-GCST90001805	MR Egger	57	0.0199865	0.0618298	0.747732	-0.1012	0.141173	1.02019	0.903752	1.15162
ebi-a-GCST90001805	finngen_R9_CHIRBIL_PRIM	outcome	|| id:ebi-a-GCST90001805	Weighted median	57	0.0649868	0.0594276	0.274154	-0.0514913	0.181465	1.06714	0.949812	1.19897
ebi-a-GCST90001805	finngen_R9_CHIRBIL_PRIM	outcome	|| id:ebi-a-GCST90001805	Weighted mode	57	0.0853079	0.0531203	0.113912	-0.0188078	0.189424	1.08905	0.981368	1.20855
ebi-a-GCST90001828	finngen_R9_CHIRBIL_PRIM	outcome	|| id:ebi-a-GCST90001828	Inverse variance weighted	43	0.0987174	0.064272	0.124555	-0.0272557	0.224691	1.10375	0.973112	1.25194
ebi-a-GCST90001828	finngen_R9_CHIRBIL_PRIM	outcome	|| id:ebi-a-GCST90001828	MR Egger	43	0.278656	0.118743	0.0238515	0.0459207	0.511391	1.32135	1.04699	1.66761
ebi-a-GCST90001828	finngen_R9_CHIRBIL_PRIM	outcome	|| id:ebi-a-GCST90001828	Weighted median	43	0.126153	0.0897722	0.159946	-0.0498009	0.302106	1.13446	0.951419	1.3527
ebi-a-GCST90001828	finngen_R9_CHIRBIL_PRIM	outcome	|| id:ebi-a-GCST90001828	Weighted mode	43	0.113556	0.0890605	0.209301	-0.0610023	0.288115	1.12025	0.940821	1.33391
ebi-a-GCST90001854	finngen_R9_CHIRBIL_PRIM	outcome	|| id:ebi-a-GCST90001854	Inverse variance weighted	72	0.0275901	0.0462089	0.550459	-0.0629794	0.11816	1.02797	0.938963	1.12542
ebi-a-GCST90001854	finngen_R9_CHIRBIL_PRIM	outcome	|| id:ebi-a-GCST90001854	MR Egger	72	0.0736087	0.0905756	0.419159	-0.10392	0.251137	1.07639	0.901298	1.28549
ebi-a-GCST90001854	finngen_R9_CHIRBIL_PRIM	outcome	|| id:ebi-a-GCST90001854	Weighted median	72	0.0907272	0.0673575	0.177996	-0.0412934	0.222748	1.09497	0.959548	1.24951
ebi-a-GCST90001854	finngen_R9_CHIRBIL_PRIM	outcome	|| id:ebi-a-GCST90001854	Weighted mode	72	0.0958439	0.0713048	0.183181	-0.0439136	0.235601	1.10059	0.957037	1.26567
ebi-a-GCST90001859	finngen_R9_CHIRBIL_PRIM	outcome	|| id:ebi-a-GCST90001859	Inverse variance weighted	47	0.0202389	0.0425316	0.634177	-0.063123	0.103601	1.02045	0.938828	1.10916
ebi-a-GCST90001859	finngen_R9_CHIRBIL_PRIM	outcome	|| id:ebi-a-GCST90001859	MR Egger	47	0.0521661	0.0659321	0.432973	-0.0770609	0.181393	1.05355	0.925833	1.19889
ebi-a-GCST90001859	finngen_R9_CHIRBIL_PRIM	outcome	|| id:ebi-a-GCST90001859	Weighted median	47	-0.00350803	0.0618221	0.954749	-0.124679	0.117663	0.996498	0.88278	1.12487
ebi-a-GCST90001859	finngen_R9_CHIRBIL_PRIM	outcome	|| id:ebi-a-GCST90001859	Weighted mode	47	0.00646916	0.0555035	0.907721	-0.102318	0.115256	1.00649	0.902743	1.12216
ebi-a-GCST90001870	finngen_R9_CHIRBIL_PRIM	outcome	|| id:ebi-a-GCST90001870	Inverse variance weighted (multiplicative random effects)	19	0.0105918	0.0560836	0.850205	-0.0993321	0.120516	1.01065	0.905442	1.12808
ebi-a-GCST90001870	finngen_R9_CHIRBIL_PRIM	outcome	|| id:ebi-a-GCST90001870	MR Egger	19	-0.0161299	0.0827512	0.847766	-0.178322	0.146062	0.984	0.836673	1.15727
ebi-a-GCST90001870	finngen_R9_CHIRBIL_PRIM	outcome	|| id:ebi-a-GCST90001870	Weighted median	19	-0.0159063	0.0591283	0.78792	-0.131798	0.0999852	0.98422	0.876518	1.10515
ebi-a-GCST90001870	finngen_R9_CHIRBIL_PRIM	outcome	|| id:ebi-a-GCST90001870	Weighted mode	19	-0.0107466	0.0546889	0.846417	-0.117937	0.0964437	0.989311	0.888752	1.10125
ebi-a-GCST90001913	finngen_R9_CHIRBIL_PRIM	outcome	|| id:ebi-a-GCST90001913	Inverse variance weighted	19	0.0627799	0.0853382	0.461937	-0.104483	0.230043	1.06479	0.90079	1.25865
ebi-a-GCST90001913	finngen_R9_CHIRBIL_PRIM	outcome	|| id:ebi-a-GCST90001913	MR Egger	19	0.0391104	0.123584	0.755499	-0.203113	0.281334	1.03989	0.816186	1.3249
ebi-a-GCST90001913	finngen_R9_CHIRBIL_PRIM	outcome	|| id:ebi-a-GCST90001913	Weighted median	19	0.0341678	0.102365	0.738542	-0.166467	0.234803	1.03476	0.84665	1.26466
ebi-a-GCST90001913	finngen_R9_CHIRBIL_PRIM	outcome	|| id:ebi-a-GCST90001913	Weighted mode	19	0.0279312	0.0836026	0.742169	-0.13593	0.191792	1.02832	0.872904	1.21142
ebi-a-GCST90001949	finngen_R9_CHIRBIL_PRIM	outcome	|| id:ebi-a-GCST90001949	Inverse variance weighted	93	0.0075358	0.0295235	0.798532	-0.0503303	0.0654019	1.00756	0.950915	1.06759
ebi-a-GCST90001949	finngen_R9_CHIRBIL_PRIM	outcome	|| id:ebi-a-GCST90001949	MR Egger	93	0.026903	0.0595354	0.652429	-0.0897864	0.143592	1.02727	0.914126	1.15441
ebi-a-GCST90001949	finngen_R9_CHIRBIL_PRIM	outcome	|| id:ebi-a-GCST90001949	Weighted median	93	0.0494728	0.0487137	0.309828	-0.0460061	0.144952	1.05072	0.955036	1.15598
ebi-a-GCST90001949	finngen_R9_CHIRBIL_PRIM	outcome	|| id:ebi-a-GCST90001949	Weighted mode	93	0.0435668	0.0499165	0.385048	-0.0542696	0.141403	1.04453	0.947177	1.15189
ebi-a-GCST90001988	finngen_R9_CHIRBIL_PRIM	outcome	|| id:ebi-a-GCST90001988	Inverse variance weighted (multiplicative random effects)	111	-0.0648199	0.0546479	0.235568	-0.17193	0.04229	0.937236	0.842038	1.0432
ebi-a-GCST90001988	finngen_R9_CHIRBIL_PRIM	outcome	|| id:ebi-a-GCST90001988	MR Egger	111	-0.140094	0.132471	0.292603	-0.399738	0.11955	0.869277	0.670496	1.12699
ebi-a-GCST90001988	finngen_R9_CHIRBIL_PRIM	outcome	|| id:ebi-a-GCST90001988	Weighted median	111	-0.18043	0.0708327	0.0108568	-0.319262	-0.0415982	0.834911	0.726685	0.959255
ebi-a-GCST90001988	finngen_R9_CHIRBIL_PRIM	outcome	|| id:ebi-a-GCST90001988	Weighted mode	111	-0.245417	0.112301	0.0309847	-0.465527	-0.0253058	0.782379	0.627804	0.975012
ebi-a-GCST90001993	finngen_R9_CHIRBIL_PRIM	outcome	|| id:ebi-a-GCST90001993	Inverse variance weighted	18	0.139245	0.113852	0.221314	-0.083904	0.362394	1.14941	0.919519	1.43677
ebi-a-GCST90001993	finngen_R9_CHIRBIL_PRIM	outcome	|| id:ebi-a-GCST90001993	MR Egger	18	0.215686	0.187697	0.267396	-0.1522	0.583573	1.24071	0.858816	1.79243
ebi-a-GCST90001993	finngen_R9_CHIRBIL_PRIM	outcome	|| id:ebi-a-GCST90001993	Weighted median	18	0.259048	0.165023	0.11647	-0.064398	0.582494	1.2957	0.937632	1.7905
ebi-a-GCST90001993	finngen_R9_CHIRBIL_PRIM	outcome	|| id:ebi-a-GCST90001993	Weighted mode	18	0.191944	0.159186	0.244415	-0.12006	0.503947	1.2116	0.886867	1.65524
ebi-a-GCST90001996	finngen_R9_CHIRBIL_PRIM	outcome	|| id:ebi-a-GCST90001996	Inverse variance weighted	56	0.0912154	0.0450329	0.0428133	0.00295087	0.17948	1.0955	1.00296	1.19659
ebi-a-GCST90001996	finngen_R9_CHIRBIL_PRIM	outcome	|| id:ebi-a-GCST90001996	MR Egger	56	0.199421	0.0724649	0.00804868	0.0573898	0.341452	1.2207	1.05907	1.40699
ebi-a-GCST90001996	finngen_R9_CHIRBIL_PRIM	outcome	|| id:ebi-a-GCST90001996	Weighted median	56	0.16363	0.06672	0.0141872	0.0328588	0.294401	1.17778	1.0334	1.34232
ebi-a-GCST90001996	finngen_R9_CHIRBIL_PRIM	outcome	|| id:ebi-a-GCST90001996	Weighted mode	56	0.142522	0.0670003	0.0379042	0.0112016	0.273843	1.15318	1.01126	1.31501
ebi-a-GCST90002031	finngen_R9_CHIRBIL_PRIM	outcome	|| id:ebi-a-GCST90002031	Inverse variance weighted	165	-0.00261159	0.0239666	0.913228	-0.0495862	0.044363	0.997392	0.951623	1.04536
ebi-a-GCST90002031	finngen_R9_CHIRBIL_PRIM	outcome	|| id:ebi-a-GCST90002031	MR Egger	165	0.0179917	0.0411958	0.662881	-0.0627522	0.0987355	1.01815	0.939176	1.10377
ebi-a-GCST90002031	finngen_R9_CHIRBIL_PRIM	outcome	|| id:ebi-a-GCST90002031	Weighted median	165	-0.00707704	0.0390822	0.856304	-0.0836782	0.0695241	0.992948	0.919727	1.072
ebi-a-GCST90002031	finngen_R9_CHIRBIL_PRIM	outcome	|| id:ebi-a-GCST90002031	Weighted mode	165	-0.00114343	0.0366031	0.975117	-0.0728855	0.0705986	0.998857	0.929707	1.07315
ebi-a-GCST90002035	finngen_R9_CHIRBIL_PRIM	outcome	|| id:ebi-a-GCST90002035	Inverse variance weighted	36	0.0512194	0.0659338	0.437259	-0.0780108	0.18045	1.05255	0.924954	1.19776
ebi-a-GCST90002035	finngen_R9_CHIRBIL_PRIM	outcome	|| id:ebi-a-GCST90002035	MR Egger	36	-0.0808149	0.0991943	0.420907	-0.275236	0.113606	0.922364	0.759393	1.12031
ebi-a-GCST90002035	finngen_R9_CHIRBIL_PRIM	outcome	|| id:ebi-a-GCST90002035	Weighted median	36	0.0997401	0.0974483	0.306063	-0.0912586	0.290739	1.10488	0.912782	1.33742
ebi-a-GCST90002035	finngen_R9_CHIRBIL_PRIM	outcome	|| id:ebi-a-GCST90002035	Weighted mode	36	0.131152	0.140939	0.358456	-0.145089	0.407393	1.14014	0.864946	1.5029
ebi-a-GCST90002040	finngen_R9_CHIRBIL_PRIM	outcome	|| id:ebi-a-GCST90002040	Inverse variance weighted	38	-0.13161	0.0554804	0.0176831	-0.240351	-0.0228684	0.876683	0.786351	0.977391
ebi-a-GCST90002040	finngen_R9_CHIRBIL_PRIM	outcome	|| id:ebi-a-GCST90002040	MR Egger	38	-0.191235	0.0846847	0.0300906	-0.357217	-0.0252531	0.825938	0.699621	0.975063
ebi-a-GCST90002040	finngen_R9_CHIRBIL_PRIM	outcome	|| id:ebi-a-GCST90002040	Weighted median	38	-0.0513404	0.0910309	0.572762	-0.229761	0.12708	0.949955	0.794723	1.13551
ebi-a-GCST90002040	finngen_R9_CHIRBIL_PRIM	outcome	|| id:ebi-a-GCST90002040	Weighted mode	38	-0.0680332	0.0832436	0.419001	-0.231191	0.0951243	0.934229	0.793588	1.0998
ebi-a-GCST90002067	finngen_R9_CHIRBIL_PRIM	outcome	|| id:ebi-a-GCST90002067	Inverse variance weighted (multiplicative random effects)	47	0.0394191	0.0769227	0.608336	-0.111349	0.190188	1.04021	0.894626	1.20948
ebi-a-GCST90002067	finngen_R9_CHIRBIL_PRIM	outcome	|| id:ebi-a-GCST90002067	MR Egger	47	0.0586312	0.133914	0.663606	-0.20384	0.321103	1.06038	0.815593	1.37865
ebi-a-GCST90002067	finngen_R9_CHIRBIL_PRIM	outcome	|| id:ebi-a-GCST90002067	Weighted median	47	-0.00632837	0.104189	0.951567	-0.210539	0.197883	0.993692	0.810147	1.21882
ebi-a-GCST90002067	finngen_R9_CHIRBIL_PRIM	outcome	|| id:ebi-a-GCST90002067	Weighted mode	47	0.0392559	0.0992592	0.69431	-0.155292	0.233804	1.04004	0.856165	1.2634
ebi-a-GCST90002094	finngen_R9_CHIRBIL_PRIM	outcome	|| id:ebi-a-GCST90002094	Inverse variance weighted	19	-0.069189	0.054353	0.203034	-0.175721	0.037343	0.93315	0.838852	1.03805
ebi-a-GCST90002094	finngen_R9_CHIRBIL_PRIM	outcome	|| id:ebi-a-GCST90002094	MR Egger	19	-0.0867725	0.0981942	0.389194	-0.279233	0.105688	0.916886	0.756364	1.11148
ebi-a-GCST90002094	finngen_R9_CHIRBIL_PRIM	outcome	|| id:ebi-a-GCST90002094	Weighted median	19	0.0238883	0.0765492	0.754991	-0.126148	0.173925	1.02418	0.881484	1.18997
ebi-a-GCST90002094	finngen_R9_CHIRBIL_PRIM	outcome	|| id:ebi-a-GCST90002094	Weighted mode	19	0.0223099	0.0873092	0.801213	-0.148816	0.193436	1.02256	0.861728	1.21341
ebi-a-GCST90002095	finngen_R9_CHIRBIL_PRIM	outcome	|| id:ebi-a-GCST90002095	Inverse variance weighted	25	0.0181181	0.0687956	0.792272	-0.116721	0.152958	1.01828	0.889833	1.16528
ebi-a-GCST90002095	finngen_R9_CHIRBIL_PRIM	outcome	|| id:ebi-a-GCST90002095	MR Egger	25	-0.025864	0.142542	0.857605	-0.305246	0.253518	0.974468	0.736942	1.28855
ebi-a-GCST90002095	finngen_R9_CHIRBIL_PRIM	outcome	|| id:ebi-a-GCST90002095	Weighted median	25	0.0602605	0.0871429	0.489243	-0.11054	0.231061	1.06211	0.895351	1.25994
ebi-a-GCST90002095	finngen_R9_CHIRBIL_PRIM	outcome	|| id:ebi-a-GCST90002095	Weighted mode	25	0.0610799	0.107641	0.575686	-0.149897	0.272057	1.06298	0.860797	1.31266
ebi-a-GCST90002099	finngen_R9_CHIRBIL_PRIM	outcome	|| id:ebi-a-GCST90002099	Inverse variance weighted	43	0.0295487	0.0401681	0.461958	-0.0491808	0.108278	1.02999	0.952009	1.11436
ebi-a-GCST90002099	finngen_R9_CHIRBIL_PRIM	outcome	|| id:ebi-a-GCST90002099	MR Egger	43	0.0715178	0.05149	0.172343	-0.0294027	0.172438	1.07414	0.971025	1.1882
ebi-a-GCST90002099	finngen_R9_CHIRBIL_PRIM	outcome	|| id:ebi-a-GCST90002099	Weighted median	43	0.0635388	0.0557469	0.254381	-0.0457251	0.172803	1.0656	0.955305	1.18863
ebi-a-GCST90002099	finngen_R9_CHIRBIL_PRIM	outcome	|| id:ebi-a-GCST90002099	Weighted mode	43	0.0586447	0.0535724	0.279894	-0.0463571	0.163647	1.0604	0.954701	1.1778
ebi-a-GCST90002105	finngen_R9_CHIRBIL_PRIM	outcome	|| id:ebi-a-GCST90002105	Inverse variance weighted (multiplicative random effects)	169	-0.0496122	0.0330023	0.132763	-0.114297	0.0150723	0.951598	0.891993	1.01519
ebi-a-GCST90002105	finngen_R9_CHIRBIL_PRIM	outcome	|| id:ebi-a-GCST90002105	MR Egger	169	-0.0950809	0.0651361	0.146244	-0.222748	0.0325859	0.909299	0.800317	1.03312
ebi-a-GCST90002105	finngen_R9_CHIRBIL_PRIM	outcome	|| id:ebi-a-GCST90002105	Weighted median	169	0.00143774	0.0453651	0.974717	-0.0874778	0.0903533	1.00144	0.916239	1.09456
ebi-a-GCST90002105	finngen_R9_CHIRBIL_PRIM	outcome	|| id:ebi-a-GCST90002105	Weighted mode	169	0.00229342	0.0652165	0.971989	-0.125531	0.130118	1.0023	0.882029	1.13896
ebi-a-GCST90001408	finngen_R9_CHIRBIL_PRIM	outcome	|| id:ebi-a-GCST90001408	Inverse variance weighted	28	-0.0109863	0.0630368	0.861643	-0.134538	0.112566	0.989074	0.874119	1.11915
ebi-a-GCST90001408	finngen_R9_CHIRBIL_PRIM	outcome	|| id:ebi-a-GCST90001408	MR Egger	28	-0.0224475	0.0893263	0.803559	-0.197527	0.152632	0.977803	0.820758	1.1649
ebi-a-GCST90001408	finngen_R9_CHIRBIL_PRIM	outcome	|| id:ebi-a-GCST90001408	Weighted median	28	-0.00717564	0.100413	0.943031	-0.203985	0.189634	0.99285	0.815474	1.20881
ebi-a-GCST90001408	finngen_R9_CHIRBIL_PRIM	outcome	|| id:ebi-a-GCST90001408	Weighted mode	28	-0.0676779	0.104015	0.520769	-0.271548	0.136192	0.934561	0.762199	1.1459
ebi-a-GCST90001420	finngen_R9_CHIRBIL_PRIM	outcome	|| id:ebi-a-GCST90001420	Inverse variance weighted	20	0.0820507	0.0671732	0.221904	-0.0496087	0.21371	1.08551	0.951602	1.23826
ebi-a-GCST90001420	finngen_R9_CHIRBIL_PRIM	outcome	|| id:ebi-a-GCST90001420	MR Egger	20	0.0916899	0.0864103	0.302675	-0.0776742	0.261054	1.09602	0.925266	1.2983
ebi-a-GCST90001420	finngen_R9_CHIRBIL_PRIM	outcome	|| id:ebi-a-GCST90001420	Weighted median	20	0.0839346	0.0901051	0.351585	-0.0926714	0.260541	1.08756	0.911493	1.29763
ebi-a-GCST90001420	finngen_R9_CHIRBIL_PRIM	outcome	|| id:ebi-a-GCST90001420	Weighted mode	20	0.0720087	0.080803	0.383987	-0.086365	0.230383	1.07466	0.917259	1.25908
ebi-a-GCST90001454	finngen_R9_CHIRBIL_PRIM	outcome	|| id:ebi-a-GCST90001454	Inverse variance weighted	20	0.0300666	0.114543	0.792942	-0.194437	0.25457	1.03052	0.823298	1.28991
ebi-a-GCST90001454	finngen_R9_CHIRBIL_PRIM	outcome	|| id:ebi-a-GCST90001454	MR Egger	20	-0.0951392	0.264544	0.723305	-0.613646	0.423368	0.909246	0.541373	1.5271
ebi-a-GCST90001454	finngen_R9_CHIRBIL_PRIM	outcome	|| id:ebi-a-GCST90001454	Weighted median	20	0.0928786	0.149968	0.535703	-0.201058	0.386816	1.09733	0.817865	1.47228
ebi-a-GCST90001454	finngen_R9_CHIRBIL_PRIM	outcome	|| id:ebi-a-GCST90001454	Weighted mode	20	0.0931004	0.208163	0.659753	-0.314899	0.501099	1.09757	0.729863	1.65053
ebi-a-GCST90001472	finngen_R9_CHIRBIL_PRIM	outcome	|| id:ebi-a-GCST90001472	Inverse variance weighted	83	0.0799992	0.0408479	0.0501756	-6.27291e-05	0.160061	1.08329	0.999937	1.17358
ebi-a-GCST90001472	finngen_R9_CHIRBIL_PRIM	outcome	|| id:ebi-a-GCST90001472	MR Egger	83	0.0688885	0.0754455	0.363905	-0.0789847	0.216762	1.07132	0.924054	1.24205
ebi-a-GCST90001472	finngen_R9_CHIRBIL_PRIM	outcome	|| id:ebi-a-GCST90001472	Weighted median	83	0.0979933	0.0567	0.0839387	-0.0131387	0.209125	1.10296	0.986947	1.2326
ebi-a-GCST90001472	finngen_R9_CHIRBIL_PRIM	outcome	|| id:ebi-a-GCST90001472	Weighted mode	83	0.125402	0.0641956	0.054179	-0.000421788	0.251225	1.1336	0.999578	1.2856
ebi-a-GCST90001475	finngen_R9_CHIRBIL_PRIM	outcome	|| id:ebi-a-GCST90001475	Inverse variance weighted (multiplicative random effects)	43	-0.0930631	0.0929566	0.316756	-0.275258	0.0891319	0.911136	0.759376	1.09322
ebi-a-GCST90001475	finngen_R9_CHIRBIL_PRIM	outcome	|| id:ebi-a-GCST90001475	MR Egger	43	0.143003	0.197923	0.474076	-0.244926	0.530932	1.15373	0.782763	1.70052
ebi-a-GCST90001475	finngen_R9_CHIRBIL_PRIM	outcome	|| id:ebi-a-GCST90001475	Weighted median	43	0.0300077	0.107009	0.779155	-0.179731	0.239746	1.03046	0.835495	1.27093
ebi-a-GCST90001475	finngen_R9_CHIRBIL_PRIM	outcome	|| id:ebi-a-GCST90001475	Weighted mode	43	-0.0328951	0.136366	0.810553	-0.300173	0.234382	0.96764	0.74069	1.26413
ebi-a-GCST90001501	finngen_R9_CHIRBIL_PRIM	outcome	|| id:ebi-a-GCST90001501	Inverse variance weighted	27	-0.035122	0.0312443	0.260966	-0.0963607	0.0261168	0.965488	0.908136	1.02646
ebi-a-GCST90001501	finngen_R9_CHIRBIL_PRIM	outcome	|| id:ebi-a-GCST90001501	MR Egger	27	-0.0301527	0.0408834	0.467667	-0.110284	0.0499788	0.970297	0.89558	1.05125
ebi-a-GCST90001501	finngen_R9_CHIRBIL_PRIM	outcome	|| id:ebi-a-GCST90001501	Weighted median	27	-0.0110305	0.0354531	0.755702	-0.0805186	0.0584576	0.98903	0.922638	1.0602
ebi-a-GCST90001501	finngen_R9_CHIRBIL_PRIM	outcome	|| id:ebi-a-GCST90001501	Weighted mode	27	-0.0131426	0.0318855	0.683585	-0.0756381	0.049353	0.986943	0.927152	1.05059
ebi-a-GCST90001508	finngen_R9_CHIRBIL_PRIM	outcome	|| id:ebi-a-GCST90001508	Inverse variance weighted (multiplicative random effects)	60	0.00924185	0.0359301	0.797011	-0.0611811	0.0796648	1.00928	0.940653	1.08292
ebi-a-GCST90001508	finngen_R9_CHIRBIL_PRIM	outcome	|| id:ebi-a-GCST90001508	MR Egger	60	0.0140138	0.0447565	0.755319	-0.0737089	0.101736	1.01411	0.928942	1.10709
ebi-a-GCST90001508	finngen_R9_CHIRBIL_PRIM	outcome	|| id:ebi-a-GCST90001508	Weighted median	60	0.00562438	0.0460889	0.902873	-0.0847098	0.0959586	1.00564	0.918779	1.10071
ebi-a-GCST90001508	finngen_R9_CHIRBIL_PRIM	outcome	|| id:ebi-a-GCST90001508	Weighted mode	60	0.00446386	0.037624	0.90596	-0.0692792	0.078207	1.00447	0.933066	1.08135
ebi-a-GCST90001518	finngen_R9_CHIRBIL_PRIM	outcome	|| id:ebi-a-GCST90001518	Inverse variance weighted	36	0.00407807	0.0258545	0.874668	-0.0465967	0.0547528	1.00409	0.954472	1.05628
ebi-a-GCST90001518	finngen_R9_CHIRBIL_PRIM	outcome	|| id:ebi-a-GCST90001518	MR Egger	36	0.021649	0.0305954	0.484023	-0.0383181	0.081616	1.02189	0.962407	1.08504
ebi-a-GCST90001518	finngen_R9_CHIRBIL_PRIM	outcome	|| id:ebi-a-GCST90001518	Weighted median	36	0.00299288	0.040485	0.941069	-0.0763577	0.0823435	1.003	0.926485	1.08583
ebi-a-GCST90001518	finngen_R9_CHIRBIL_PRIM	outcome	|| id:ebi-a-GCST90001518	Weighted mode	36	-0.00832217	0.0369899	0.8233	-0.0808224	0.0641781	0.991712	0.922357	1.06628
ebi-a-GCST90001520	finngen_R9_CHIRBIL_PRIM	outcome	|| id:ebi-a-GCST90001520	Inverse variance weighted	35	-0.013631	0.0370589	0.713009	-0.0862665	0.0590045	0.986462	0.91735	1.06078
ebi-a-GCST90001520	finngen_R9_CHIRBIL_PRIM	outcome	|| id:ebi-a-GCST90001520	MR Egger	35	-0.00671456	0.0475348	0.888527	-0.0998828	0.0864537	0.993308	0.904943	1.0903
ebi-a-GCST90001520	finngen_R9_CHIRBIL_PRIM	outcome	|| id:ebi-a-GCST90001520	Weighted median	35	-0.0495076	0.0568216	0.383601	-0.160878	0.0618628	0.951698	0.851396	1.06382
ebi-a-GCST90001520	finngen_R9_CHIRBIL_PRIM	outcome	|| id:ebi-a-GCST90001520	Weighted mode	35	-0.0257645	0.0469579	0.586816	-0.117802	0.0662729	0.974565	0.888872	1.06852
ebi-a-GCST90001526	finngen_R9_CHIRBIL_PRIM	outcome	|| id:ebi-a-GCST90001526	Inverse variance weighted	30	-0.0291626	0.043463	0.502236	-0.11435	0.0560249	0.971258	0.891946	1.05762
ebi-a-GCST90001526	finngen_R9_CHIRBIL_PRIM	outcome	|| id:ebi-a-GCST90001526	MR Egger	30	0.0123483	0.0668746	0.854836	-0.118726	0.143422	1.01242	0.888051	1.15422
ebi-a-GCST90001526	finngen_R9_CHIRBIL_PRIM	outcome	|| id:ebi-a-GCST90001526	Weighted median	30	0.0248475	0.058927	0.673269	-0.0906494	0.140344	1.02516	0.913338	1.15067
ebi-a-GCST90001526	finngen_R9_CHIRBIL_PRIM	outcome	|| id:ebi-a-GCST90001526	Weighted mode	30	-0.000462978	0.0517272	0.99292	-0.101848	0.100922	0.999537	0.903167	1.10619
ebi-a-GCST90001536	finngen_R9_CHIRBIL_PRIM	outcome	|| id:ebi-a-GCST90001536	Inverse variance weighted	38	0.0159312	0.0267509	0.551483	-0.0365005	0.068363	1.01606	0.964158	1.07075
ebi-a-GCST90001536	finngen_R9_CHIRBIL_PRIM	outcome	|| id:ebi-a-GCST90001536	MR Egger	38	0.0083236	0.0310443	0.790138	-0.0525233	0.0691705	1.00836	0.948832	1.07162
ebi-a-GCST90001536	finngen_R9_CHIRBIL_PRIM	outcome	|| id:ebi-a-GCST90001536	Weighted median	38	0.000190905	0.0313358	0.995139	-0.0612272	0.061609	1.00019	0.940609	1.06355
ebi-a-GCST90001536	finngen_R9_CHIRBIL_PRIM	outcome	|| id:ebi-a-GCST90001536	Weighted mode	38	0.00980201	0.0263892	0.712428	-0.0419208	0.0615248	1.00985	0.958946	1.06346
ebi-a-GCST90001540	finngen_R9_CHIRBIL_PRIM	outcome	|| id:ebi-a-GCST90001540	Inverse variance weighted (multiplicative random effects)	29	-0.0902336	0.121494	0.457665	-0.328363	0.147895	0.913718	0.720102	1.15939
ebi-a-GCST90001540	finngen_R9_CHIRBIL_PRIM	outcome	|| id:ebi-a-GCST90001540	MR Egger	29	0.189583	0.247552	0.450421	-0.295619	0.674784	1.20875	0.744071	1.96361
ebi-a-GCST90001540	finngen_R9_CHIRBIL_PRIM	outcome	|| id:ebi-a-GCST90001540	Weighted median	29	-0.00699151	0.148904	0.962551	-0.298843	0.28486	0.993033	0.741676	1.32958
ebi-a-GCST90001540	finngen_R9_CHIRBIL_PRIM	outcome	|| id:ebi-a-GCST90001540	Weighted mode	29	-0.130505	0.283352	0.64866	-0.685876	0.424865	0.877652	0.503649	1.52938
ebi-a-GCST90001588	finngen_R9_CHIRBIL_PRIM	outcome	|| id:ebi-a-GCST90001588	Inverse variance weighted	35	0.02308	0.0786589	0.769202	-0.131091	0.177252	1.02335	0.877138	1.19393
ebi-a-GCST90001588	finngen_R9_CHIRBIL_PRIM	outcome	|| id:ebi-a-GCST90001588	MR Egger	35	0.0102226	0.148656	0.94559	-0.281143	0.301588	1.01028	0.754921	1.352
ebi-a-GCST90001588	finngen_R9_CHIRBIL_PRIM	outcome	|| id:ebi-a-GCST90001588	Weighted median	35	0.0245424	0.103554	0.812656	-0.178424	0.227508	1.02485	0.836588	1.25547
ebi-a-GCST90001588	finngen_R9_CHIRBIL_PRIM	outcome	|| id:ebi-a-GCST90001588	Weighted mode	35	0.0151403	0.131345	0.908908	-0.242295	0.272576	1.01526	0.784824	1.31334
ebi-a-GCST90001630	finngen_R9_CHIRBIL_PRIM	outcome	|| id:ebi-a-GCST90001630	Inverse variance weighted	29	-0.0757053	0.111046	0.495399	-0.293355	0.141945	0.927089	0.745757	1.15251
ebi-a-GCST90001630	finngen_R9_CHIRBIL_PRIM	outcome	|| id:ebi-a-GCST90001630	MR Egger	29	-0.0248123	0.30584	0.935938	-0.62426	0.574635	0.975493	0.535658	1.77648
ebi-a-GCST90001630	finngen_R9_CHIRBIL_PRIM	outcome	|| id:ebi-a-GCST90001630	Weighted median	29	0.0856338	0.137283	0.532774	-0.18344	0.354708	1.08941	0.832401	1.42576
ebi-a-GCST90001630	finngen_R9_CHIRBIL_PRIM	outcome	|| id:ebi-a-GCST90001630	Weighted mode	29	0.169948	0.23897	0.482863	-0.298434	0.63833	1.18524	0.741979	1.89332
ebi-a-GCST90001648	finngen_R9_CHIRBIL_PRIM	outcome	|| id:ebi-a-GCST90001648	Inverse variance weighted	59	-0.193918	0.0544028	0.000364568	-0.300547	-0.0872886	0.823725	0.740413	0.916413
ebi-a-GCST90001648	finngen_R9_CHIRBIL_PRIM	outcome	|| id:ebi-a-GCST90001648	MR Egger	59	-0.19541	0.119011	0.106108	-0.428672	0.0378525	0.822497	0.651373	1.03858
ebi-a-GCST90001648	finngen_R9_CHIRBIL_PRIM	outcome	|| id:ebi-a-GCST90001648	Weighted median	59	-0.238111	0.0911109	0.00896418	-0.416688	-0.0595335	0.788115	0.659226	0.942204
ebi-a-GCST90001648	finngen_R9_CHIRBIL_PRIM	outcome	|| id:ebi-a-GCST90001648	Weighted mode	59	-0.222406	0.109651	0.0471304	-0.437323	-0.00748911	0.80059	0.645763	0.992539
ebi-a-GCST90001670	finngen_R9_CHIRBIL_PRIM	outcome	|| id:ebi-a-GCST90001670	Inverse variance weighted	206	-0.0480894	0.0254171	0.0584899	-0.0979069	0.00172815	0.953049	0.906733	1.00173
ebi-a-GCST90001670	finngen_R9_CHIRBIL_PRIM	outcome	|| id:ebi-a-GCST90001670	MR Egger	206	-0.038474	0.0483321	0.426938	-0.133205	0.0562569	0.962257	0.875286	1.05787
ebi-a-GCST90001670	finngen_R9_CHIRBIL_PRIM	outcome	|| id:ebi-a-GCST90001670	Weighted median	206	-0.00437355	0.039565	0.91198	-0.081921	0.0731738	0.995636	0.921345	1.07592
ebi-a-GCST90001670	finngen_R9_CHIRBIL_PRIM	outcome	|| id:ebi-a-GCST90001670	Weighted mode	206	-0.00367818	0.0546231	0.946379	-0.110739	0.103383	0.996329	0.895172	1.10892
ebi-a-GCST90001673	finngen_R9_CHIRBIL_PRIM	outcome	|| id:ebi-a-GCST90001673	Inverse variance weighted	17	0.0682959	0.0916034	0.455933	-0.111247	0.247839	1.07068	0.894718	1.28125
ebi-a-GCST90001673	finngen_R9_CHIRBIL_PRIM	outcome	|| id:ebi-a-GCST90001673	MR Egger	17	0.148553	0.118198	0.228042	-0.083116	0.380222	1.16015	0.920244	1.46261
ebi-a-GCST90001673	finngen_R9_CHIRBIL_PRIM	outcome	|| id:ebi-a-GCST90001673	Weighted median	17	0.117834	0.0958482	0.218927	-0.0700281	0.305697	1.12506	0.932368	1.35757
ebi-a-GCST90001673	finngen_R9_CHIRBIL_PRIM	outcome	|| id:ebi-a-GCST90001673	Weighted mode	17	0.137788	0.0885964	0.139447	-0.035861	0.311437	1.14773	0.964774	1.36539
ebi-a-GCST90001688	finngen_R9_CHIRBIL_PRIM	outcome	|| id:ebi-a-GCST90001688	Inverse variance weighted	129	-0.00196803	0.00422047	0.640997	-0.0102401	0.00630408	0.998034	0.989812	1.00632
ebi-a-GCST90001688	finngen_R9_CHIRBIL_PRIM	outcome	|| id:ebi-a-GCST90001688	MR Egger	129	-0.00516926	0.00504302	0.307296	-0.0150536	0.00471506	0.994844	0.985059	1.00473
ebi-a-GCST90001688	finngen_R9_CHIRBIL_PRIM	outcome	|| id:ebi-a-GCST90001688	Weighted median	129	-0.00252335	0.00647119	0.696584	-0.0152069	0.0101602	0.99748	0.984908	1.01021
ebi-a-GCST90001688	finngen_R9_CHIRBIL_PRIM	outcome	|| id:ebi-a-GCST90001688	Weighted mode	129	-0.00146077	0.00590658	0.805063	-0.0130377	0.0101161	0.99854	0.987047	1.01017
ebi-a-GCST90001710	finngen_R9_CHIRBIL_PRIM	outcome	|| id:ebi-a-GCST90001710	Inverse variance weighted	208	0.0223218	0.0242176	0.356677	-0.0251448	0.0697884	1.02257	0.975169	1.07228
ebi-a-GCST90001710	finngen_R9_CHIRBIL_PRIM	outcome	|| id:ebi-a-GCST90001710	MR Egger	208	0.0275578	0.0423079	0.515538	-0.0553656	0.110481	1.02794	0.946139	1.11682
ebi-a-GCST90001710	finngen_R9_CHIRBIL_PRIM	outcome	|| id:ebi-a-GCST90001710	Weighted median	208	0.00785326	0.0425732	0.853649	-0.0755901	0.0912966	1.00788	0.927196	1.09559
ebi-a-GCST90001710	finngen_R9_CHIRBIL_PRIM	outcome	|| id:ebi-a-GCST90001710	Weighted mode	208	0.0150233	0.0465526	0.747236	-0.0762198	0.106266	1.01514	0.926613	1.11212
ebi-a-GCST90001714	finngen_R9_CHIRBIL_PRIM	outcome	|| id:ebi-a-GCST90001714	Inverse variance weighted	4	0.0768104	0.137422	0.576205	-0.192538	0.346158	1.07984	0.824863	1.41363
ebi-a-GCST90001714	finngen_R9_CHIRBIL_PRIM	outcome	|| id:ebi-a-GCST90001714	MR Egger	4	-0.0470367	0.163629	0.800808	-0.367749	0.273675	0.954052	0.692291	1.31479
ebi-a-GCST90001714	finngen_R9_CHIRBIL_PRIM	outcome	|| id:ebi-a-GCST90001714	Weighted median	4	0.0347946	0.138398	0.801498	-0.236466	0.306055	1.03541	0.789413	1.35806
ebi-a-GCST90001714	finngen_R9_CHIRBIL_PRIM	outcome	|| id:ebi-a-GCST90001714	Weighted mode	4	-0.0241239	0.13809	0.872443	-0.294781	0.246533	0.976165	0.744695	1.27958
ebi-a-GCST90001720	finngen_R9_CHIRBIL_PRIM	outcome	|| id:ebi-a-GCST90001720	Inverse variance weighted	176	0.0129179	0.0272311	0.635228	-0.040455	0.0662908	1.013	0.960352	1.06854
ebi-a-GCST90001720	finngen_R9_CHIRBIL_PRIM	outcome	|| id:ebi-a-GCST90001720	MR Egger	176	0.0213777	0.046288	0.644772	-0.0693467	0.112102	1.02161	0.933003	1.11863
ebi-a-GCST90001720	finngen_R9_CHIRBIL_PRIM	outcome	|| id:ebi-a-GCST90001720	Weighted median	176	0.00921134	0.0471877	0.845231	-0.0832766	0.101699	1.00925	0.920097	1.10705
ebi-a-GCST90001720	finngen_R9_CHIRBIL_PRIM	outcome	|| id:ebi-a-GCST90001720	Weighted mode	176	0.0295371	0.0498033	0.553897	-0.0680775	0.127152	1.02998	0.934188	1.13559
ebi-a-GCST90001733	finngen_R9_CHIRBIL_PRIM	outcome	|| id:ebi-a-GCST90001733	Inverse variance weighted	24	0.00309723	0.0813891	0.969644	-0.156425	0.16262	1.0031	0.855195	1.17659
ebi-a-GCST90001733	finngen_R9_CHIRBIL_PRIM	outcome	|| id:ebi-a-GCST90001733	MR Egger	24	-0.127063	0.124744	0.319468	-0.371561	0.117435	0.880678	0.689657	1.12461
ebi-a-GCST90001733	finngen_R9_CHIRBIL_PRIM	outcome	|| id:ebi-a-GCST90001733	Weighted median	24	-0.0372879	0.111014	0.736958	-0.254876	0.1803	0.963399	0.775013	1.19758
ebi-a-GCST90001733	finngen_R9_CHIRBIL_PRIM	outcome	|| id:ebi-a-GCST90001733	Weighted mode	24	-0.168574	0.131994	0.214297	-0.427281	0.0901337	0.844869	0.65228	1.09432
ebi-a-GCST90001751	finngen_R9_CHIRBIL_PRIM	outcome	|| id:ebi-a-GCST90001751	Inverse variance weighted (multiplicative random effects)	38	0.0164571	0.0761515	0.828902	-0.1328	0.165714	1.01659	0.87564	1.18024
ebi-a-GCST90001751	finngen_R9_CHIRBIL_PRIM	outcome	|| id:ebi-a-GCST90001751	MR Egger	38	0.0284374	0.117553	0.810221	-0.201966	0.25884	1.02885	0.817123	1.29543
ebi-a-GCST90001751	finngen_R9_CHIRBIL_PRIM	outcome	|| id:ebi-a-GCST90001751	Weighted median	38	0.0379996	0.0949609	0.689038	-0.148124	0.224123	1.03873	0.862324	1.25122
ebi-a-GCST90001751	finngen_R9_CHIRBIL_PRIM	outcome	|| id:ebi-a-GCST90001751	Weighted mode	38	0.0401166	0.0792175	0.615573	-0.11515	0.195383	1.04093	0.891233	1.21578
ebi-a-GCST90001754	finngen_R9_CHIRBIL_PRIM	outcome	|| id:ebi-a-GCST90001754	Inverse variance weighted	22	0.222535	0.0999095	0.0259229	0.0267123	0.418358	1.24924	1.02707	1.51946
ebi-a-GCST90001754	finngen_R9_CHIRBIL_PRIM	outcome	|| id:ebi-a-GCST90001754	MR Egger	22	0.352723	0.254059	0.180301	-0.145232	0.850679	1.42294	0.864821	2.34124
ebi-a-GCST90001754	finngen_R9_CHIRBIL_PRIM	outcome	|| id:ebi-a-GCST90001754	Weighted median	22	0.225244	0.130741	0.0849191	-0.0310076	0.481496	1.25263	0.969468	1.61849
ebi-a-GCST90001754	finngen_R9_CHIRBIL_PRIM	outcome	|| id:ebi-a-GCST90001754	Weighted mode	22	0.202101	0.171474	0.251735	-0.133987	0.538189	1.22397	0.874601	1.7129
ebi-a-GCST90001757	finngen_R9_CHIRBIL_PRIM	outcome	|| id:ebi-a-GCST90001757	Inverse variance weighted (multiplicative random effects)	78	0.0172489	0.0315706	0.584818	-0.0446295	0.0791273	1.0174	0.956352	1.08234
ebi-a-GCST90001757	finngen_R9_CHIRBIL_PRIM	outcome	|| id:ebi-a-GCST90001757	MR Egger	78	0.00529605	0.0354847	0.881752	-0.0642539	0.074846	1.00531	0.937767	1.07772
ebi-a-GCST90001757	finngen_R9_CHIRBIL_PRIM	outcome	|| id:ebi-a-GCST90001757	Weighted median	78	0.0333118	0.0341775	0.329725	-0.0336762	0.1003	1.03387	0.966885	1.1055
ebi-a-GCST90001757	finngen_R9_CHIRBIL_PRIM	outcome	|| id:ebi-a-GCST90001757	Weighted mode	78	0.013376	0.0280946	0.635347	-0.0416894	0.0684415	1.01347	0.959168	1.07084
ebi-a-GCST90001772	finngen_R9_CHIRBIL_PRIM	outcome	|| id:ebi-a-GCST90001772	Inverse variance weighted	32	-0.0113654	0.0479903	0.812791	-0.105426	0.0826956	0.988699	0.899941	1.08621
ebi-a-GCST90001772	finngen_R9_CHIRBIL_PRIM	outcome	|| id:ebi-a-GCST90001772	MR Egger	32	-0.00528358	0.0630418	0.933764	-0.128845	0.118278	0.99473	0.87911	1.12556
ebi-a-GCST90001772	finngen_R9_CHIRBIL_PRIM	outcome	|| id:ebi-a-GCST90001772	Weighted median	32	-0.0364941	0.0596004	0.540331	-0.153311	0.0803227	0.964164	0.857863	1.08364
ebi-a-GCST90001772	finngen_R9_CHIRBIL_PRIM	outcome	|| id:ebi-a-GCST90001772	Weighted mode	32	-0.0303467	0.052818	0.56974	-0.13387	0.0731765	0.970109	0.874704	1.07592
ebi-a-GCST90001773	finngen_R9_CHIRBIL_PRIM	outcome	|| id:ebi-a-GCST90001773	Inverse variance weighted (multiplicative random effects)	59	-0.035978	0.0441493	0.41512	-0.122511	0.0505546	0.964662	0.884697	1.05185
ebi-a-GCST90001773	finngen_R9_CHIRBIL_PRIM	outcome	|| id:ebi-a-GCST90001773	MR Egger	59	0.0335652	0.0558232	0.55004	-0.0758483	0.142979	1.03413	0.926957	1.15371
ebi-a-GCST90001773	finngen_R9_CHIRBIL_PRIM	outcome	|| id:ebi-a-GCST90001773	Weighted median	59	0.0179354	0.0566453	0.751527	-0.0930893	0.12896	1.0181	0.911112	1.13764
ebi-a-GCST90001773	finngen_R9_CHIRBIL_PRIM	outcome	|| id:ebi-a-GCST90001773	Weighted mode	59	0.0291561	0.0494855	0.558026	-0.0678356	0.126148	1.02959	0.934414	1.13445
ebi-a-GCST90001781	finngen_R9_CHIRBIL_PRIM	outcome	|| id:ebi-a-GCST90001781	Inverse variance weighted	30	-0.0187596	0.047972	0.695758	-0.112785	0.0752655	0.981415	0.893343	1.07817
ebi-a-GCST90001781	finngen_R9_CHIRBIL_PRIM	outcome	|| id:ebi-a-GCST90001781	MR Egger	30	-0.0659642	0.0745897	0.384033	-0.21216	0.0802317	0.936164	0.808835	1.08354
ebi-a-GCST90001781	finngen_R9_CHIRBIL_PRIM	outcome	|| id:ebi-a-GCST90001781	Weighted median	30	-0.0512866	0.0681867	0.451961	-0.184933	0.0823593	0.950006	0.83116	1.08585
ebi-a-GCST90001781	finngen_R9_CHIRBIL_PRIM	outcome	|| id:ebi-a-GCST90001781	Weighted mode	30	-0.0535324	0.0703472	0.452816	-0.191413	0.0843482	0.947875	0.825791	1.08801
ebi-a-GCST90001798	finngen_R9_CHIRBIL_PRIM	outcome	|| id:ebi-a-GCST90001798	Inverse variance weighted	92	0.0993888	0.0462734	0.0317248	0.00869297	0.190085	1.1045	1.00873	1.20935
ebi-a-GCST90001798	finngen_R9_CHIRBIL_PRIM	outcome	|| id:ebi-a-GCST90001798	MR Egger	92	0.0981362	0.0967417	0.313104	-0.0914776	0.28775	1.10311	0.912582	1.33342
ebi-a-GCST90001798	finngen_R9_CHIRBIL_PRIM	outcome	|| id:ebi-a-GCST90001798	Weighted median	92	0.151978	0.0661586	0.0216083	0.0223076	0.281649	1.16414	1.02256	1.32531
ebi-a-GCST90001798	finngen_R9_CHIRBIL_PRIM	outcome	|| id:ebi-a-GCST90001798	Weighted mode	92	0.214902	0.0841789	0.0123473	0.0499115	0.379893	1.23974	1.05118	1.46213
ebi-a-GCST90001804	finngen_R9_CHIRBIL_PRIM	outcome	|| id:ebi-a-GCST90001804	Inverse variance weighted	87	0.130826	0.0380071	0.000577146	0.0563316	0.20532	1.13977	1.05795	1.22792
ebi-a-GCST90001804	finngen_R9_CHIRBIL_PRIM	outcome	|| id:ebi-a-GCST90001804	MR Egger	87	0.106259	0.05811	0.07097	-0.00763681	0.220154	1.11211	0.992392	1.24627
ebi-a-GCST90001804	finngen_R9_CHIRBIL_PRIM	outcome	|| id:ebi-a-GCST90001804	Weighted median	87	0.0818535	0.0637249	0.198974	-0.0430474	0.206754	1.0853	0.957866	1.22968
ebi-a-GCST90001804	finngen_R9_CHIRBIL_PRIM	outcome	|| id:ebi-a-GCST90001804	Weighted mode	87	0.0994567	0.0529882	0.0639142	-0.00440012	0.203314	1.10457	0.99561	1.22546
ebi-a-GCST90001825	finngen_R9_CHIRBIL_PRIM	outcome	|| id:ebi-a-GCST90001825	Inverse variance weighted	41	0.0585165	0.0478782	0.221633	-0.0353247	0.152358	1.06026	0.965292	1.16458
ebi-a-GCST90001825	finngen_R9_CHIRBIL_PRIM	outcome	|| id:ebi-a-GCST90001825	MR Egger	41	0.0355577	0.0790968	0.655526	-0.119472	0.190587	1.0362	0.887389	1.20996
ebi-a-GCST90001825	finngen_R9_CHIRBIL_PRIM	outcome	|| id:ebi-a-GCST90001825	Weighted median	41	0.0425385	0.0687509	0.536092	-0.0922133	0.17729	1.04346	0.911911	1.19398
ebi-a-GCST90001825	finngen_R9_CHIRBIL_PRIM	outcome	|| id:ebi-a-GCST90001825	Weighted mode	41	0.0769624	0.0619744	0.221527	-0.0445074	0.198432	1.08	0.956469	1.21949
ebi-a-GCST90001849	finngen_R9_CHIRBIL_PRIM	outcome	|| id:ebi-a-GCST90001849	Inverse variance weighted	39	0.112577	0.0709615	0.112638	-0.026508	0.251661	1.11916	0.97384	1.28616
ebi-a-GCST90001849	finngen_R9_CHIRBIL_PRIM	outcome	|| id:ebi-a-GCST90001849	MR Egger	39	0.205024	0.150922	0.182539	-0.0907839	0.500832	1.22755	0.913215	1.65009
ebi-a-GCST90001849	finngen_R9_CHIRBIL_PRIM	outcome	|| id:ebi-a-GCST90001849	Weighted median	39	0.168543	0.0983443	0.086564	-0.0242116	0.361298	1.18358	0.976079	1.43519
ebi-a-GCST90001849	finngen_R9_CHIRBIL_PRIM	outcome	|| id:ebi-a-GCST90001849	Weighted mode	39	0.183883	0.10642	0.0921265	-0.0247002	0.392465	1.20187	0.975602	1.48063
ebi-a-GCST90001863	finngen_R9_CHIRBIL_PRIM	outcome	|| id:ebi-a-GCST90001863	Inverse variance weighted	48	0.0739043	0.0550731	0.179618	-0.0340389	0.181847	1.0767	0.966534	1.19943
ebi-a-GCST90001863	finngen_R9_CHIRBIL_PRIM	outcome	|| id:ebi-a-GCST90001863	MR Egger	48	-0.0840119	0.129827	0.52078	-0.338473	0.170449	0.91942	0.712858	1.18584
ebi-a-GCST90001863	finngen_R9_CHIRBIL_PRIM	outcome	|| id:ebi-a-GCST90001863	Weighted median	48	0.0695797	0.0782414	0.373845	-0.0837735	0.222933	1.07206	0.91964	1.24974
ebi-a-GCST90001863	finngen_R9_CHIRBIL_PRIM	outcome	|| id:ebi-a-GCST90001863	Weighted mode	48	0.0987772	0.106385	0.3579	-0.109738	0.307292	1.10382	0.896069	1.35974
ebi-a-GCST90001883	finngen_R9_CHIRBIL_PRIM	outcome	|| id:ebi-a-GCST90001883	Inverse variance weighted	64	-0.00326415	0.0507703	0.948737	-0.102774	0.0962456	0.996741	0.902331	1.10103
ebi-a-GCST90001883	finngen_R9_CHIRBIL_PRIM	outcome	|| id:ebi-a-GCST90001883	MR Egger	64	-0.0253773	0.0957098	0.791775	-0.212968	0.162214	0.974942	0.808182	1.17611
ebi-a-GCST90001883	finngen_R9_CHIRBIL_PRIM	outcome	|| id:ebi-a-GCST90001883	Weighted median	64	0.0741396	0.0782368	0.343317	-0.0792044	0.227484	1.07696	0.923851	1.25544
ebi-a-GCST90001883	finngen_R9_CHIRBIL_PRIM	outcome	|| id:ebi-a-GCST90001883	Weighted mode	64	0.105999	0.0931409	0.259407	-0.0765567	0.288555	1.11182	0.9263	1.3345
ebi-a-GCST90001899	finngen_R9_CHIRBIL_PRIM	outcome	|| id:ebi-a-GCST90001899	Inverse variance weighted	34	0.0223141	0.0299814	0.456717	-0.0364495	0.0810777	1.02256	0.964207	1.08446
ebi-a-GCST90001899	finngen_R9_CHIRBIL_PRIM	outcome	|| id:ebi-a-GCST90001899	MR Egger	34	0.0172426	0.0333642	0.60885	-0.0481512	0.0826364	1.01739	0.95299	1.08615
ebi-a-GCST90001899	finngen_R9_CHIRBIL_PRIM	outcome	|| id:ebi-a-GCST90001899	Weighted median	34	0.0139069	0.0421787	0.741617	-0.0687633	0.096577	1.014	0.933548	1.10139
ebi-a-GCST90001899	finngen_R9_CHIRBIL_PRIM	outcome	|| id:ebi-a-GCST90001899	Weighted mode	34	0.0193125	0.0344506	0.578866	-0.0482106	0.0868357	1.0195	0.952933	1.09072
ebi-a-GCST90001907	finngen_R9_CHIRBIL_PRIM	outcome	|| id:ebi-a-GCST90001907	Inverse variance weighted	25	-0.0392397	0.0556097	0.480421	-0.148235	0.0697554	0.96152	0.862229	1.07225
ebi-a-GCST90001907	finngen_R9_CHIRBIL_PRIM	outcome	|| id:ebi-a-GCST90001907	MR Egger	25	-0.0545185	0.0761619	0.481305	-0.203796	0.0947589	0.946941	0.815629	1.09939
ebi-a-GCST90001907	finngen_R9_CHIRBIL_PRIM	outcome	|| id:ebi-a-GCST90001907	Weighted median	25	-0.098769	0.0694451	0.154951	-0.234881	0.0373435	0.905952	0.790665	1.03805
ebi-a-GCST90001907	finngen_R9_CHIRBIL_PRIM	outcome	|| id:ebi-a-GCST90001907	Weighted mode	25	-0.0947393	0.0653534	0.1601	-0.222832	0.0333534	0.90961	0.800249	1.03392
ebi-a-GCST90001918	finngen_R9_CHIRBIL_PRIM	outcome	|| id:ebi-a-GCST90001918	Inverse variance weighted	21	-0.0201162	0.0621167	0.746055	-0.141865	0.101633	0.980085	0.867738	1.10698
ebi-a-GCST90001918	finngen_R9_CHIRBIL_PRIM	outcome	|| id:ebi-a-GCST90001918	MR Egger	21	-0.00813496	0.0887737	0.927946	-0.182131	0.165862	0.991898	0.833492	1.18041
ebi-a-GCST90001918	finngen_R9_CHIRBIL_PRIM	outcome	|| id:ebi-a-GCST90001918	Weighted median	21	-0.0465446	0.087796	0.596012	-0.218625	0.125536	0.954522	0.803623	1.13376
ebi-a-GCST90001918	finngen_R9_CHIRBIL_PRIM	outcome	|| id:ebi-a-GCST90001918	Weighted mode	21	-0.0242892	0.0812398	0.768039	-0.183519	0.134941	0.976003	0.832336	1.14447
ebi-a-GCST90001920	finngen_R9_CHIRBIL_PRIM	outcome	|| id:ebi-a-GCST90001920	Inverse variance weighted (multiplicative random effects)	24	0.0413798	0.0854148	0.628062	-0.126033	0.208793	1.04225	0.881586	1.23219
ebi-a-GCST90001920	finngen_R9_CHIRBIL_PRIM	outcome	|| id:ebi-a-GCST90001920	MR Egger	24	-0.0973956	0.10213	0.350626	-0.297571	0.102779	0.907197	0.74262	1.10825
ebi-a-GCST90001920	finngen_R9_CHIRBIL_PRIM	outcome	|| id:ebi-a-GCST90001920	Weighted median	24	-0.0375558	0.0925706	0.684964	-0.218994	0.143883	0.963141	0.803326	1.15475
ebi-a-GCST90001920	finngen_R9_CHIRBIL_PRIM	outcome	|| id:ebi-a-GCST90001920	Weighted mode	24	-0.0428975	0.081592	0.60409	-0.202818	0.117023	0.95801	0.816427	1.12415
ebi-a-GCST90001925	finngen_R9_CHIRBIL_PRIM	outcome	|| id:ebi-a-GCST90001925	Inverse variance weighted	23	0.014014	0.0879653	0.873422	-0.158398	0.186426	1.01411	0.85351	1.20494
ebi-a-GCST90001925	finngen_R9_CHIRBIL_PRIM	outcome	|| id:ebi-a-GCST90001925	MR Egger	23	-0.0388722	0.164746	0.815755	-0.361774	0.284029	0.961874	0.69644	1.32847
ebi-a-GCST90001925	finngen_R9_CHIRBIL_PRIM	outcome	|| id:ebi-a-GCST90001925	Weighted median	23	-0.0315067	0.122945	0.797744	-0.272478	0.209465	0.968984	0.76149	1.23302
ebi-a-GCST90001925	finngen_R9_CHIRBIL_PRIM	outcome	|| id:ebi-a-GCST90001925	Weighted mode	23	-0.0502634	0.134113	0.711409	-0.313124	0.212597	0.950979	0.731159	1.23689
ebi-a-GCST90001933	finngen_R9_CHIRBIL_PRIM	outcome	|| id:ebi-a-GCST90001933	Inverse variance weighted	30	0.0207293	0.0488315	0.671196	-0.0749805	0.116439	1.02095	0.927762	1.12349
ebi-a-GCST90001933	finngen_R9_CHIRBIL_PRIM	outcome	|| id:ebi-a-GCST90001933	MR Egger	30	0.0835945	0.0596258	0.171909	-0.0332721	0.200461	1.08719	0.967275	1.22197
ebi-a-GCST90001933	finngen_R9_CHIRBIL_PRIM	outcome	|| id:ebi-a-GCST90001933	Weighted median	30	-0.0184735	0.0816138	0.820927	-0.178437	0.14149	0.981696	0.836577	1.15199
ebi-a-GCST90001933	finngen_R9_CHIRBIL_PRIM	outcome	|| id:ebi-a-GCST90001933	Weighted mode	30	-0.0365706	0.0745979	0.627655	-0.182782	0.109641	0.96409	0.832949	1.11588
ebi-a-GCST90001956	finngen_R9_CHIRBIL_PRIM	outcome	|| id:ebi-a-GCST90001956	Inverse variance weighted	88	0.00503497	0.0249658	0.840171	-0.0438979	0.0539679	1.00505	0.957052	1.05545
ebi-a-GCST90001956	finngen_R9_CHIRBIL_PRIM	outcome	|| id:ebi-a-GCST90001956	MR Egger	88	0.0171452	0.0448552	0.703231	-0.0707709	0.105061	1.01729	0.931675	1.11078
ebi-a-GCST90001956	finngen_R9_CHIRBIL_PRIM	outcome	|| id:ebi-a-GCST90001956	Weighted median	88	0.0470807	0.042173	0.264263	-0.0355784	0.12974	1.04821	0.965047	1.13853
ebi-a-GCST90001956	finngen_R9_CHIRBIL_PRIM	outcome	|| id:ebi-a-GCST90001956	Weighted mode	88	0.0245134	0.0392551	0.533958	-0.0524267	0.101453	1.02482	0.948924	1.10678
ebi-a-GCST90001979	finngen_R9_CHIRBIL_PRIM	outcome	|| id:ebi-a-GCST90001979	Inverse variance weighted	172	-0.0400811	0.0270842	0.138908	-0.0931661	0.0130039	0.960712	0.911042	1.01309
ebi-a-GCST90001979	finngen_R9_CHIRBIL_PRIM	outcome	|| id:ebi-a-GCST90001979	MR Egger	172	-0.0706037	0.0472293	0.136791	-0.163173	0.0219657	0.931831	0.849444	1.02221
ebi-a-GCST90001979	finngen_R9_CHIRBIL_PRIM	outcome	|| id:ebi-a-GCST90001979	Weighted median	172	-0.0605795	0.0430008	0.158895	-0.144861	0.0237021	0.941219	0.865142	1.02399
ebi-a-GCST90001979	finngen_R9_CHIRBIL_PRIM	outcome	|| id:ebi-a-GCST90001979	Weighted mode	172	-0.0991444	0.0526384	0.0613305	-0.202316	0.0040269	0.905612	0.816837	1.00404
ebi-a-GCST90001984	finngen_R9_CHIRBIL_PRIM	outcome	|| id:ebi-a-GCST90001984	Inverse variance weighted (multiplicative random effects)	107	-0.0778028	0.0599358	0.194252	-0.195277	0.0396713	0.925147	0.822607	1.04047
ebi-a-GCST90001984	finngen_R9_CHIRBIL_PRIM	outcome	|| id:ebi-a-GCST90001984	MR Egger	107	-0.225972	0.143322	0.117879	-0.506882	0.054939	0.797741	0.602371	1.05648
ebi-a-GCST90001984	finngen_R9_CHIRBIL_PRIM	outcome	|| id:ebi-a-GCST90001984	Weighted median	107	-0.0378074	0.0730326	0.604683	-0.180951	0.105336	0.962898	0.834476	1.11108
ebi-a-GCST90001984	finngen_R9_CHIRBIL_PRIM	outcome	|| id:ebi-a-GCST90001984	Weighted mode	107	-0.0136985	0.112994	0.903737	-0.235166	0.207769	0.986395	0.79044	1.23093
ebi-a-GCST90002073	finngen_R9_CHIRBIL_PRIM	outcome	|| id:ebi-a-GCST90002073	Inverse variance weighted	92	-0.0508012	0.0357251	0.155026	-0.120822	0.0192201	0.950468	0.886191	1.01941
ebi-a-GCST90002073	finngen_R9_CHIRBIL_PRIM	outcome	|| id:ebi-a-GCST90002073	MR Egger	92	-0.0730372	0.06637	0.274068	-0.203122	0.057048	0.929566	0.816178	1.05871
ebi-a-GCST90002073	finngen_R9_CHIRBIL_PRIM	outcome	|| id:ebi-a-GCST90002073	Weighted median	92	-0.0791442	0.0557424	0.15566	-0.188399	0.030111	0.923907	0.828284	1.03057
ebi-a-GCST90002073	finngen_R9_CHIRBIL_PRIM	outcome	|| id:ebi-a-GCST90002073	Weighted mode	92	-0.12475	0.0716267	0.0849467	-0.265138	0.0156388	0.882718	0.7671	1.01576
ebi-a-GCST90002084	finngen_R9_CHIRBIL_PRIM	outcome	|| id:ebi-a-GCST90002084	Inverse variance weighted	19	0.00439083	0.0402325	0.913094	-0.0744649	0.0832466	1.0044	0.92824	1.08681
ebi-a-GCST90002084	finngen_R9_CHIRBIL_PRIM	outcome	|| id:ebi-a-GCST90002084	MR Egger	19	0.0200512	0.047215	0.676398	-0.0724903	0.112593	1.02025	0.930075	1.11918
ebi-a-GCST90002084	finngen_R9_CHIRBIL_PRIM	outcome	|| id:ebi-a-GCST90002084	Weighted median	19	0.00458763	0.0531338	0.931195	-0.0995546	0.10873	1.0046	0.905241	1.11486
ebi-a-GCST90002084	finngen_R9_CHIRBIL_PRIM	outcome	|| id:ebi-a-GCST90002084	Weighted mode	19	0.00967248	0.0413065	0.817501	-0.0712883	0.0906333	1.00972	0.931193	1.09487
ebi-a-GCST90002091	finngen_R9_CHIRBIL_PRIM	outcome	|| id:ebi-a-GCST90002091	Inverse variance weighted	30	-0.082318	0.0435131	0.0585177	-0.167604	0.00296761	0.920979	0.845689	1.00297
ebi-a-GCST90002091	finngen_R9_CHIRBIL_PRIM	outcome	|| id:ebi-a-GCST90002091	MR Egger	30	-0.0291419	0.0712014	0.685442	-0.168697	0.110413	0.971279	0.844765	1.11674
ebi-a-GCST90002091	finngen_R9_CHIRBIL_PRIM	outcome	|| id:ebi-a-GCST90002091	Weighted median	30	0.0138519	0.0650654	0.831412	-0.113676	0.14138	1.01395	0.892547	1.15186
ebi-a-GCST90002091	finngen_R9_CHIRBIL_PRIM	outcome	|| id:ebi-a-GCST90002091	Weighted mode	30	-0.046658	0.0623197	0.460075	-0.168805	0.0754886	0.954414	0.844674	1.07841
ebi-a-GCST90002092	finngen_R9_CHIRBIL_PRIM	outcome	|| id:ebi-a-GCST90002092	Inverse variance weighted	3	0.00576195	0.0803316	0.942819	-0.151688	0.163212	1.00578	0.859256	1.17729
ebi-a-GCST90002092	finngen_R9_CHIRBIL_PRIM	outcome	|| id:ebi-a-GCST90002092	MR Egger	3	-0.137936	0.286982	0.714767	-0.700421	0.424549	0.871154	0.496376	1.5289
ebi-a-GCST90002092	finngen_R9_CHIRBIL_PRIM	outcome	|| id:ebi-a-GCST90002092	Weighted median	3	0.0023565	0.092397	0.979653	-0.178742	0.183455	1.00236	0.836322	1.20136
ebi-a-GCST90002092	finngen_R9_CHIRBIL_PRIM	outcome	|| id:ebi-a-GCST90002092	Weighted mode	3	0.00233612	0.11261	0.985332	-0.218379	0.223051	1.00234	0.803821	1.24988
ebi-a-GCST90002098	finngen_R9_CHIRBIL_PRIM	outcome	|| id:ebi-a-GCST90002098	Inverse variance weighted	131	-0.0118234	0.0277407	0.669953	-0.0661951	0.0425483	0.988246	0.935948	1.04347
ebi-a-GCST90002098	finngen_R9_CHIRBIL_PRIM	outcome	|| id:ebi-a-GCST90002098	MR Egger	131	-0.0489874	0.0408828	0.23302	-0.129118	0.0311429	0.952193	0.878871	1.03163
ebi-a-GCST90002098	finngen_R9_CHIRBIL_PRIM	outcome	|| id:ebi-a-GCST90002098	Weighted median	131	-0.0416854	0.051916	0.42201	-0.143441	0.06007	0.959171	0.866372	1.06191
ebi-a-GCST90002098	finngen_R9_CHIRBIL_PRIM	outcome	|| id:ebi-a-GCST90002098	Weighted mode	131	-0.0585666	0.056472	0.301618	-0.169252	0.0521184	0.943115	0.844296	1.0535
ebi-a-GCST90002108	finngen_R9_CHIRBIL_PRIM	outcome	|| id:ebi-a-GCST90002108	Inverse variance weighted (multiplicative random effects)	115	-0.0479597	0.0349312	0.16976	-0.116425	0.0205055	0.953172	0.890097	1.02072
ebi-a-GCST90002108	finngen_R9_CHIRBIL_PRIM	outcome	|| id:ebi-a-GCST90002108	MR Egger	115	0.00886301	0.066533	0.894262	-0.121542	0.139268	1.0089	0.885554	1.14943
ebi-a-GCST90002108	finngen_R9_CHIRBIL_PRIM	outcome	|| id:ebi-a-GCST90002108	Weighted median	115	-0.0282133	0.0424081	0.505871	-0.111333	0.0549066	0.972181	0.894641	1.05644
ebi-a-GCST90002108	finngen_R9_CHIRBIL_PRIM	outcome	|| id:ebi-a-GCST90002108	Weighted mode	115	-0.0160989	0.0488912	0.742548	-0.111926	0.0797278	0.98403	0.894111	1.08299
ebi-a-GCST90002119	finngen_R9_CHIRBIL_PRIM	outcome	|| id:ebi-a-GCST90002119	Inverse variance weighted (multiplicative random effects)	95	0.0728569	0.0569354	0.200671	-0.0387364	0.18445	1.07558	0.962004	1.20256
ebi-a-GCST90002119	finngen_R9_CHIRBIL_PRIM	outcome	|| id:ebi-a-GCST90002119	MR Egger	95	0.145467	0.120454	0.230243	-0.0906236	0.381558	1.15658	0.913361	1.46456
[truncated: 926 more rows]
