# Supplementary material for: Genetic mechanisms of primary biliary cholangitis and its association with immune cells using mendelian randomization and biological annotation
Source: Medicine (Baltimore). 2026 May 29;105(22):e49146. doi: 10.1097/MD.0000000000049146 (PMC13225533; doi:10.1097/MD.0000000000049146)
Supplement: Supplementary file 3 [file medi-105-e49146-s003.xlsx]

## Sheet: Sheet1
TableS3: The Association of IVs With IgD- CD27- %lymphocytes and PBC
chr.exposure	SNP	effect_allele.exposure	other_allele.exposure	se.exposure	beta.exposure	eaf.exposure	samplesize.exposure	pval.exposure	R2	F
19	rs111407982	T	C	0.03377	-0.1612	0.1551	3656	1.87499e-06	0.00681047	25.0561
1	rs113442137	A	G	0.0574	-0.2734	0.0472	3656	1.97301e-06	0.00672312	24.7326
20	rs12481282	C	G	0.02695	-0.1321	0.3307	3656	1e-06	0.00772486	28.4464
5	rs12654363	T	C	0.04812	-0.2241	0.9301	3656	3.31398e-06	0.00653011	24.0179
1	rs185621536	T	C	0.07016	-0.3248	0.0312	3656	3.79997e-06	0.0063775	23.453
6	rs191610741	T	C	0.08152	-0.3731	0.0257	3656	4.87304e-06	0.00697118	25.6515
7	rs1978170	G	A	0.02548	-0.113	0.6033	3656	9.38793e-06	0.00611199	22.4705
12	rs2250246	G	A	0.02454	0.1325	0.5341	3656	7.13296e-08	0.0087373	32.2075
20	rs2425760	A	T	0.02885	-0.1538	0.2452	3656	1.03801e-07	0.00875578	32.2762
20	rs2425783	C	T	0.02787	0.1271	0.708	3656	5.29798e-06	0.0066794	24.5706
1	rs2789568	C	T	0.04816	-0.2462	0.0706	3656	3.32897e-07	0.00795451	29.2988
3	rs35574803	C	T	0.05397	-0.3044	0.0562	3656	1.83101e-08	0.00982959	36.2739
20	rs4810485	G	T	0.02622	0.317	0.6313	3656	4.97966e-33	0.0467797	179.322
18	rs4941188	A	G	0.02642	-0.1285	0.6726	3656	1.20401e-06	0.0072723	26.7676
20	rs6073990	T	C	0.0279	0.1294	0.3129	3656	3.67299e-06	0.00719986	26.4991
20	rs6074042	C	G	0.02876	-0.1919	0.2697	3656	2.87409e-11	0.0145065	53.787
19	rs7260348	C	T	0.04722	-0.2227	0.0722	3656	2.49799e-06	0.0066445	24.4414
16	rs77114347	T	A	0.05358	-0.239	0.0543	3656	8.41608e-06	0.0058665	21.5627
20	rs77126700	C	T	0.08021	0.3695	0.0239	3656	4.22698e-06	0.00637017	23.4258
4	rs78756830	C	T	0.08746	0.4221	0.0194	3656	1.45301e-06	0.00677882	24.9389
9	rs78763642	A	G	0.07449	-0.3442	0.0279	3656	3.96798e-06	0.00642639	23.6339
6	rs807894	G	T	0.02536	0.114	0.5868	3656	7.13198e-06	0.00630217	23.1742
