# Supplementary material for: Genetic mechanisms of primary biliary cholangitis and its association with immune cells using mendelian randomization and biological annotation
Source: Medicine (Baltimore). 2026 May 29;105(22):e49146. doi: 10.1097/MD.0000000000049146 (PMC13225533; doi:10.1097/MD.0000000000049146)
Supplement: Supplementary file 4 [file medi-105-e49146-s005.xlsx]

## Sheet: Sheet1
TableS4: The IVs for the immune cell traits and PBC with potential causal relationships in two-sample MR identified 64 genes
Mapping (positional mapping)	Gene Mapping (eQTL mapping)	Gene Mapping (3D Chromatin Interaction mapping)
CMTM6	ABCB4	TOMM34
CD40	CD79B	ELMO2
SLC12A5	CD22	CTSA
NCOA5	CD74	SLC35C2
DYNC1LI1	STAP1	PCIF1
CMTM7	CTSA	CD40
	SLC35C2	STK4
	MEF2C	SLC12A5
	COL19A1	MATN4
	COBLL1	NCOA5
	OVGP1	RBPJL
	CMTM6	NEUPJL
	SEL1L3	SPATA25
	TCL1A	CMTM7
	PLTP	ZSWIM1
	MMP9	UBE2C
	CD40	CNOT10
	DNTTIP1	ZNF334
	TNNC2
	GGA2
	FCER2
	CD79A
	TSPAN13
	TIMELESS
	CD83
	KMO
	CR2
	BCL11A
	ZMIZ2
	HVCN1
	WFDC3
	SLC12A5
	NEURL2
	VPREB3
	MYO1B
	FCRLA
	LAMC1
	BLK
	1L11RA
	LEF1
	CDR2
	DYNC1LI1
	ITPR1
	BANK1
	CABYR
	MS4A1
	CXCR5
	BEND5
	EBF1
	SLC38A11
	BTLA
