# Supplementary material for: Genetic mechanisms of primary biliary cholangitis and its association with immune cells using mendelian randomization and biological annotation
Source: Medicine (Baltimore). 2026 May 29;105(22):e49146. doi: 10.1097/MD.0000000000049146 (PMC13225533; doi:10.1097/MD.0000000000049146)
Supplement: Supplementary file 5 [file medi-105-e49146-s008.xlsx]

## Sheet: Sheet1
TableS5: The SMR analyses of PBC
Type	Data	Tissue	CHR	Gene	Top SNP	PGWAS	PeQTL	beta_SMR	se_SMR	p_SMR	p_FDR	p_HEIDI	nsnp_HEIDI
eQTL	GTEx v8	Liver	6	HLA-DQB1	rs9274639	4.76618e-09	2.44252e-34	-0.442349	0.0837738	1.29e-07	0.000326499	0.13291	20
eQTL	GTEx v8	Liver	6	HLA-DQB1-AS1	rs9272339	1.16041e-08	2.11827e-22	-0.448061	0.0910236	8.55e-07	0.001082	0.754028	20
eQTL	GTEx v8	Liver	6	HLA-DQA1	rs17612852	2.94313e-10	7.95617e-12	-0.942179	0.2033	3.58e-06	0.00232219	0.0107806	20
eQTL	GTEx v8	Liver	6	HLA-DQB2	rs3134993	4.78795e-06	7.97449e-28	0.290382	0.0688187	2.45e-05	0.0103349	1	20
eQTL	GTEx v8	blood	6	HLA-DQB1-AS1	rs9274639	4.77e-09	2.15e-62	-0.769217	0.139243	3.31e-08	0.000229449	0.368371	20
eQTL	GTEx v8	blood	1	IL12RB2	rs17129794	1.35e-07	4.54e-30	1.42073	0.296945	1.71e-06	0.00395124	0.0153702	20
eQTL	GTEx v8	blood	6	HLA-DQB2	rs9274660	4.6e-06	0	0.277868	0.0610397	5.31e-06	0.00748656	1	20
eQTL	GTEx v8	blood	6	HLA-DQB1	rs3134993	4.79e-06	0	-0.347792	0.0764586	5.4e-06	0.00748656	1	20
eQTL	GTEx v8	blood	6	RPL32P1	rs1126509	1.63e-08	2.91e-13	-1.58185	0.35416	7.95e-06	0.0091849	0.852285	20
eQTL	GTEx v8	blood	6	HLA-DQA1	rs17843580	4.8e-06	2.26e-67	-0.756716	0.171124	9.78e-06	0.00961815	1	20
eQTL	GTEx v8	blood	6	NOTCH4	rs112126458	7.46e-06	3.04e-113	0.229485	0.0522181	1.11e-05	0.00961815	0.275235	20
eQTL	GTEx v8	blood	17	UBE2Z	rs62075850	8.14e-06	3.41e-45	-0.786064	0.184787	2.1e-05	0.0161747	0.989096	20
eQTL	GTEx v8	blood	6	HLA-DPB2	rs9277538	1.61e-05	5.56e-94	0.353335	0.0837016	2.43e-05	0.0168448	0.0253119	20
eQTL	GTEx v8	blood	6	AIF1	rs14365	2.21e-06	8.19e-16	-2.19591	0.538134	4.49e-05	0.0239421	0.163872	20
eQTL	CAGE	blood	6	CA425595	rs9271376	2.59e-10	9.25e-257	-0.409242	0.065835	5.09e-10	4.34e-06	0.0610411	20
