# Supplementary material for: Genetic mechanisms of primary biliary cholangitis and its association with immune cells using mendelian randomization and biological annotation
Source: Medicine (Baltimore). 2026 May 29;105(22):e49146. doi: 10.1097/MD.0000000000049146 (PMC13225533; doi:10.1097/MD.0000000000049146)
Supplement: Supplementary file 6 [file medi-105-e49146-s010.xlsx]

## Sheet: Sheet1
TableS6: Candidate drug predicted using DSigDB
Drug names	P	P-adjust	OR	Combined scored	Gene
MERCURY CTD 00006274	5.979e-06	0.000544	58908	708497	HLA-DQA1;HLA-DQB1;CD40
ARSENIC CTD 00005442	7.732e-05	0.003518	57441	543828	HLA-DQA1;HLA-DQB1;CD40
Dexamethasone CTD 00005779	8.974e-05	0.004756	70.25	654.65	HLA-DQA1;HLA-DQB1;IL12RB2;CD40; AIF1
Metronidazole PC3 UP	0.0002843	0.004833	56052	457696	HLA-DQA1;HLA-DQB1;IL12RB2
Testosterone enanthate CTD 00000155	0.0007089	0.00638	38934	282341	HLA-DQA1;HLA-DQB1
NSC321521 CTD 00005452	0.002798	0.01387	739.67	4348.37	HLA-DQA1;HLA-DQB1
2,4-Diisocyanato-1-methylbenzene CTD 00006908	0.003098	0.01387	665.6	3845.25	HLA-DQA1;HLA-DQB1
6-Mercaptopurine CTD 00007042	0.003597	0.01387	570.37	3209.89	HLA-DQA1;HLA-DQB1
BETAMETHASONE VALERATE CTD 00005505	0.00055	0.01465	19989	150030	CD40
Tesmilifene CTD 00001953	0.00065	0.01465	19987	146676	CD40
