# Supplementary material for: Genetic mechanisms of primary biliary cholangitis and its association with immune cells using mendelian randomization and biological annotation
Source: Medicine (Baltimore). 2026 May 29;105(22):e49146. doi: 10.1097/MD.0000000000049146 (PMC13225533; doi:10.1097/MD.0000000000049146)
Supplement: Supplementary file 7 [file medi-105-e49146-s011.xlsx]

## Sheet: Sheet1
TableS7: Docking results of available proteins with small molecules
Target	PDB ID	Drug	PubChem ID	Binding energy
HLA-DQA1	7KEI	Dexamethasone	5743	-7.586
HLA-DQA1	7KEI	Testosterone enanthate	9416	-7.186
HLA-DQA1	7KEI	6-Mercaptopurine	667490	-5.007
AIF1	2G2B	Dexamethasone	5743	-67.282
CD40	6W9G	Dexamethasone	5743	-6.155
CD40	6W9G	Betamemethasone vaalerate	16533	-5.359
CD40	6W9G	Tesmilifene	108092	-5.445
